# Supplementary material for: IGF2BP3 regulates the expression of RRM2 and promotes the progression of rheumatoid arthritis via RRM2/Akt/MMP-9 pathway
Source: PLoS One. 2024 May 31;19(5):e0303593. doi: 10.1371/journal.pone.0303593 (PMC11142689; doi:10.1371/journal.pone.0303593)
Supplement: S1 Table — (XLSX) [file pone.0303593.s001.xlsx]

## Sheet: Sheet 1
	The differentially expressed genes of RA with NC in GSE77298
id	logFC	AveExpr	t	P.Value	adj.P.Val	B	anno
215379_x_at	6.64939	7.0641	4.2583	0.000258799	0.0552729	0.51959	IGLV1-44
212592_at	6.17888	6.59954	4.5417	0.00012461	0.0463315	1.1698	IGJ
228794_at	-5.76406	3.2444	-4.20323	0.000298199	0.0557005	0.393474	XIRP2
209138_x_at	5.66366	8.57316	4.33088	0.000214668	0.0524453	0.685969	IGLC1
205242_at	5.6605	5.06181	5.43253	1.25931e-05	0.0330995	3.1995	CXCL13
205913_at	-5.61805	6.29917	-4.25467	0.00026123	0.0553595	0.511271	PLIN1
205959_at	5.5219	4.98382	5.18512	2.37274e-05	0.0330995	2.64063	MMP13
209875_s_at	4.49054	9.76765	5.49693	1.06855e-05	0.0330995	3.34408	SPP1
209904_at	-5.38513	1.96989	-3.83296	0.000769282	0.0736958	-0.449626	TNNC1
212942_s_at	4.33399	8.18923	5.75344	5.57161e-06	0.0330995	3.91572	CEMIP
215946_x_at	5.23985	7.49816	4.03146	0.000463446	0.0649715	0.00108285	IGLL3P
214669_x_at	5.2065	7.44024	4.3704	0.000193872	0.0513572	0.776639	IGKC
207175_at	-4.95451	7.49808	-4.29514	0.000235373	0.0538452	0.604031	ADIPOQ
219728_at	-4.95286	4.36444	-4.34696	0.000205951	0.0520212	0.722859	MYOT
239057_at	-4.95126	3.09913	-4.23942	0.000271689	0.0557005	0.476334	LMOD2
208195_at	-4.83931	5.89927	-4.36185	0.000198196	0.0513572	0.75701	TTN
214087_s_at	-4.70892	4.33455	-3.4382	0.00207955	0.100976	-1.33177	MYBPC1
235503_at	-4.64206	2.53752	-3.40837	0.00223969	0.103042	-1.39738	ASB5
205553_s_at	-4.61169	1.70271	-3.47539	0.00189541	0.0965809	-1.24972	CSRP3
209888_s_at	-4.52333	4.53289	-3.51683	0.0017089	0.0926668	-1.15799	MYL1
216834_at	4.27626	8.70614	4.43987	0.000162069	0.0496309	0.936046	RGS1
204179_at	-4.48939	4.62158	-3.24858	0.00332354	0.117387	-1.74581	MB
204475_at	4.47741	9.21423	3.41224	0.00221827	0.103042	-1.38888	MMP1
213201_s_at	-4.46576	3.24153	-3.30163	0.00291697	0.112313	-1.63075	TNNT1
204631_at	-4.45417	4.50459	-3.24458	0.00335626	0.11748	-1.75444	MYH2
209374_s_at	4.45073	6.58796	3.09059	0.00488448	0.135037	-2.08443	IGHM
223484_at	4.12706	6.20987	4.71295	8.00793e-05	0.0381286	1.56274	C15orf48
223861_at	3.56978	2.30416	7.36796	1.07834e-07	0.00206087	7.31049	HORMAD1
206895_at	-4.37647	2.22508	-3.56195	0.00152615	0.0902432	-1.05778	PPP1R3A
204865_at	-4.37017	4.40792	-3.69975	0.00107852	0.0802286	-0.749799	CA3
209742_s_at	-4.35951	4.26359	-3.30818	0.00287024	0.111535	-1.6165	MYL2
219386_s_at	3.39347	6.66359	5.23168	2.10555e-05	0.0330995	2.74618	SLAMF8
216265_x_at	-4.33195	4.07926	-3.86525	0.000708577	0.0725268	-0.376553	MYH7
213909_at	3.3833	9.03282	7.32048	1.20561e-07	0.00206087	7.21641	LRRC15
203980_at	-4.25136	8.70105	-4.38467	0.000186869	0.0500837	0.80937	FABP4
213060_s_at	3.36217	8.6277	4.82111	6.05728e-05	0.0370734	1.81058	CHI3L2
204810_s_at	-4.20724	2.94498	-2.62963	0.0144747	0.206698	-3.02984	CKM
219106_s_at	-4.20317	4.90898	-3.57744	0.00146796	0.0887248	-1.02332	KLHL41
205951_at	-4.20006	3.9147	-2.8059	0.00962439	0.173783	-2.67679	MYH1
219159_s_at	4.16365	5.41854	3.5572	0.00154447	0.090345	-1.06835	SLAMF7
203764_at	3.2325	4.64424	5.20455	2.25732e-05	0.0330995	2.68469	DLGAP5
209613_s_at	-4.07394	7.29393	-3.70391	0.00106723	0.080101	-0.740452	ADH1B
207302_at	-4.07383	4.30162	-3.30966	0.00285973	0.111297	-1.61326	SGCG
205440_s_at	-4.05772	4.45759	-3.93344	0.000595479	0.0700315	-0.22192	NPY1R
204939_s_at	-4.01861	8.02885	-4.052	0.000439681	0.0643571	0.0479207	PLN
213502_x_at	4.01533	7.59005	4.37907	0.000189586	0.050564	0.796527	GUSBP11
230966_at	3.16426	4.23754	4.78403	6.66564e-05	0.0370734	1.72564	IL4I1
235981_at	-3.97808	4.27475	-3.5301	0.00165303	0.0920205	-1.12855	C8orf22
209642_at	3.02894	3.93521	7.60386	6.2214e-08	0.00206087	7.77242	BUB1
206393_at	-3.95828	3.15252	-3.25501	0.00327151	0.116935	-1.7319	TNNI2
232252_at	-3.94565	3.94077	-4.12636	0.000363321	0.0610079	0.217679	DUSP27
243737_at	-3.88563	3.31955	-3.56773	0.00150417	0.0896503	-1.04492	ATP1B4
229476_s_at	-3.78554	5.71258	-3.99115	0.000513812	0.0665554	-0.0907069	THRSP
205444_at	-3.78116	3.48444	-4.00963	0.000490088	0.065862	-0.0486484	ATP2A1
236972_at	-3.77638	3.90346	-3.95264	0.000566974	0.0690998	-0.17829	TRIM63
205577_at	-3.77062	3.80937	-3.09746	0.00480396	0.134083	-2.06984	PYGM
243313_at	-3.74118	3.86694	-3.37481	0.00243428	0.105781	-1.47102	SYNPO2L
210147_at	-3.67388	4.11126	-4.01991	0.00047736	0.0657046	-0.0252368	ART3
205374_at	-3.6655	7.57187	-4.11245	0.000376538	0.0612714	0.185881	SLN
235004_at	-3.63059	5.67254	-3.89525	0.000656433	0.0724596	-0.308589	RBM24
205177_at	-3.62214	2.06266	-3.1559	0.00416853	0.127673	-1.94521	TNNI1
206336_at	3.5842	5.4359	3.87461	0.00069188	0.0725268	-0.355352	CXCL6
206394_at	-3.5757	3.46931	-2.57529	0.0163816	0.218258	-3.13628	MYBPC2
206914_at	2.95918	5.38795	4.96209	4.21124e-05	0.0370734	2.13291	CRTAM
203824_at	-3.53531	4.6444	-4.11885	0.000370397	0.0612121	0.200514	TSPAN8
205054_at	-3.50714	6.08932	-3.20407	0.00370637	0.121366	-1.84183	NEB
207317_s_at	-3.50375	5.89427	-4.03363	0.000460878	0.0649446	0.00602689	CASQ2
213706_at	-3.50104	4.6618	-4.05715	0.000433919	0.0641203	0.0596607	GPD1
205295_at	-3.49549	5.28152	-4.00753	0.00049272	0.065862	-0.0534148	CKMT2
228409_at	-3.49218	4.25228	-4.39193	0.000183404	0.0500837	0.826023	PLIN4
203872_at	-3.49112	4.43293	-2.55198	0.0172691	0.223331	-3.18156	ACTA1
215695_s_at	-3.45779	6.09035	-3.17058	0.00402215	0.125428	-1.91377	GYG2
219890_at	3.44627	5.22618	4.28293	0.000242894	0.0544196	0.576036	CLEC5A
219772_s_at	-3.40849	3.18229	-2.4882	0.0199315	0.236338	-3.30429	SMPX
210643_at	2.94679	6.02383	5.36826	1.48406e-05	0.0330995	3.05482	TNFSF11
237075_at	2.93232	2.14263	5.26898	1.91351e-05	0.0330995	2.83062	LOC101060091
220276_at	-3.3818	5.21224	-3.8737	0.000693497	0.0725268	-0.357427	RERGL
204483_at	-3.36571	5.09995	-3.03972	0.00552234	0.140827	-2.19206	ENO3
219434_at	2.87798	8.92207	5.19934	2.28771e-05	0.0330995	2.67288	TREM1
205736_at	-3.36176	2.6677	-3.44927	0.00202296	0.0992867	-1.30736	PGAM2
223278_at	3.35433	7.06292	3.77489	0.000891584	0.0753405	-0.580742	GJB2
201890_at	2.86571	7.58525	5.19057	2.33981e-05	0.0330995	2.65298	RRM2
206375_s_at	-3.32026	2.18033	-3.61007	0.00135233	0.086563	-0.950564	HSPB3
1554524_a_at	-3.31772	4.09001	-2.81165	0.00949556	0.172826	-2.66509	OLFM3
220164_s_at	-3.3062	3.51158	-3.88075	0.000681142	0.0725268	-0.341444	FBXO40
235548_at	3.29829	4.94526	3.58724	0.00143224	0.0886995	-1.00148	APCDD1L
205589_at	-3.29776	3.37036	-3.07947	0.00501754	0.135951	-2.10801	MYL3
232313_at	-3.28396	4.96815	-3.93791	0.000588727	0.0698121	-0.211777	TMEM132C
210861_s_at	3.28363	4.65439	3.93	0.000600728	0.0700315	-0.229725	WISP3
233520_s_at	-3.26719	6.53594	-4.13688	0.000353638	0.0601329	0.24172	CMYA5
1552732_at	-3.26382	3.46099	-2.74365	0.0111288	0.18546	-2.80277	ABRA
230195_at	-3.25748	2.96953	-3.68264	0.00112619	0.0811259	-0.788194	LINC01405
209728_at	3.25422	7.67574	2.03528	0.0526558	0.346513	-4.12023	HLA-DRB4
207092_at	-3.24543	6.12508	-3.29846	0.00293985	0.112797	-1.63764	LEP
229313_at	-3.24208	6.17834	-4.2437	0.000268708	0.0557005	0.486151	ANO5
201666_at	2.7344	10.8014	4.72343	7.79426e-05	0.0381286	1.58676	TIMP1
205163_at	-3.23225	4.14075	-2.64048	0.0141198	0.204558	-3.00846	MYLPF
235261_at	-3.22656	3.62721	-2.88593	0.00797147	0.161962	-2.51284	UNC45B
205828_at	3.21711	11.2672	2.99185	0.00619496	0.147108	-2.29268	MMP3
226659_at	2.73074	4.68813	4.43887	0.000162486	0.0496309	0.933758	DEF6
205568_at	3.1809	5.13667	3.55808	0.00154108	0.090345	-1.06641	AQP9
213317_at	-3.17722	10.3492	-2.68886	0.012634	0.195145	-2.91252	CLIC5
205610_at	-3.17655	5.90126	-3.87087	0.000698517	0.0725268	-0.36384	MYOM1
206298_at	2.70534	5.38972	4.66777	8.99869e-05	0.0406614	1.45913	ARHGAP22
241749_at	-3.16223	3.6281	-3.0957	0.00482448	0.134261	-2.07358	MURC
1552807_a_at	3.14326	6.34159	4.0512	0.000440583	0.0643571	0.0460976	SIGLEC10
228621_at	-3.13572	3.91268	-3.85525	0.000726868	0.0726347	-0.399212	HFE2
220448_at	2.64356	2.67366	4.42862	0.000166842	0.0498793	0.910226	KCNK12
233669_s_at	-3.09122	2.47765	-4.08131	0.000407853	0.0628151	0.114787	TRIM54
208204_s_at	-3.09117	4.04508	-3.57726	0.0014686	0.0887248	-1.02371	CAV3
205901_at	3.04447	4.24304	3.47393	0.00190231	0.0966624	-1.25294	PNOC
213603_s_at	2.58918	7.96519	4.92328	4.65421e-05	0.0370734	2.04427	RAC2
205478_at	-3.02836	5.44032	-3.18628	0.00387101	0.123395	-1.88008	PPP1R1A
33304_at	3.01738	4.98378	3.58069	0.00145601	0.0887248	-1.01607	ISG20
206844_at	-2.9898	2.37874	-3.02812	0.00567861	0.141255	-2.2165	FBP2
204979_s_at	-2.98655	5.26233	-3.50032	0.00178095	0.0936044	-1.19457	SH3BGR
220065_at	-2.97658	4.14295	-2.46763	0.0208685	0.241978	-3.34351	TNMD
225891_at	2.55118	3.9134	5.45475	1.18987e-05	0.0330995	3.24944	TPRN
217771_at	2.49443	8.71611	5.99149	3.05977e-06	0.0330995	4.43946	GOLM1
229730_at	-2.94162	2.9211	-3.19323	0.00380587	0.122597	-1.86515	SMTNL2
241961_at	-2.93965	2.08476	-3.20608	0.00368822	0.121186	-1.83751	TECRL
219117_s_at	2.48437	10.0232	4.54633	0.000123129	0.0462907	1.18043	FKBP11
206641_at	2.91627	3.77924	2.1361	0.0427421	0.318643	-3.94777	TNFRSF17
205388_at	-2.90779	4.05636	-1.89033	0.0704692	0.387344	-4.35789	TNNC2
205569_at	2.8922	4.77691	2.93218	0.00714304	0.155239	-2.41713	LAMP3
1556599_s_at	-2.88724	2.83721	-4.16095	0.000332435	0.0575186	0.296747	ARPP21
222484_s_at	-2.88302	7.55788	-2.67392	0.0130762	0.197881	-2.94223	CXCL14
227848_at	-2.88267	3.90089	-3.54912	0.00157609	0.0905288	-1.08631	PEBP4
208350_at	2.88059	7.41355	1.86783	0.0736607	0.393984	-4.39364	CSN1S1
219985_at	2.46746	5.10372	4.53921	0.000125415	0.0463315	1.16407	HS3ST3A1
219645_at	-2.87301	4.49964	-3.24615	0.00334341	0.11748	-1.75106	CASQ1
227532_at	-2.86943	5.16057	-3.06776	0.00516146	0.13766	-2.13282	LRRC39
227677_at	2.41908	5.83922	5.38974	1.40475e-05	0.0330995	3.10322	JAK3
221232_s_at	-2.84964	3.47051	-2.88107	0.00806361	0.162446	-2.52286	ANKRD2
235617_x_at	-2.84017	5.87936	-3.33605	0.00267937	0.109007	-1.55575	LOC100507537
204591_at	-2.83021	3.58593	-3.53891	0.00161698	0.0911673	-1.10901	CHL1
231771_at	2.82228	3.49381	2.06954	0.0490785	0.335703	-4.06226	GJB6
204719_at	-2.8212	8.88089	-3.54865	0.00157794	0.0905288	-1.08735	ABCA8
228504_at	-2.82101	4.31969	-3.98844	0.000517393	0.0667181	-0.0968853	SCN7A
229160_at	-2.81059	3.56507	-3.10186	0.00475305	0.133748	-2.06049	MUM1L1
231051_at	-2.80008	3.74416	-3.07602	0.00505953	0.136357	-2.11532	LINC00948
244771_at	-2.79225	4.42729	-3.8356	0.000764136	0.0736958	-0.443659	KBTBD12
207981_s_at	-2.79192	3.61795	-2.98795	0.00625298	0.147529	-2.30084	ESRRG
209763_at	-2.78929	7.91042	-3.39365	0.00232309	0.103485	-1.4297	CHRDL1
205749_at	-2.77957	2.73245	-3.7193	0.00102646	0.0794927	-0.705872	CYP1A1
218755_at	2.77489	4.44389	4.16435	0.000329548	0.0575186	0.304508	KIF20A
238877_at	-2.7734	6.63431	-4.26405	0.000254996	0.0551017	0.532765	EYA4
206834_at	2.76811	5.01313	3.16678	0.00405959	0.125905	-1.92192	HBD
202222_s_at	-2.76327	4.91408	-3.54535	0.00159107	0.0909139	-1.0947	DES
219983_at	-2.76141	4.50444	-3.41169	0.00222134	0.103042	-1.39011	HRASLS
226766_at	-2.75605	3.95544	-4.30391	0.000230114	0.0538452	0.624139	ROBO2
209395_at	2.75456	9.00194	3.70498	0.00106435	0.080101	-0.738054	CHI3L1
240915_at	2.73808	3.50996	2.98811	0.00625071	0.147529	-2.30052	IGHV1-69
205485_at	-2.73717	3.30141	-2.36387	0.0262438	0.264475	-3.53836	RYR1
225687_at	2.39286	5.21136	4.51315	0.000134142	0.0466321	1.10426	FAM83D
1563073_at	2.37379	2.74303	4.62715	9.99399e-05	0.0420324	1.36591	LINC01282
205766_at	-2.72806	3.66217	-2.96653	0.00658155	0.150231	-2.34562	TCAP
211798_x_at	2.71257	5.93396	3.23493	0.00343665	0.11881	-1.77529	IGLJ3
203936_s_at	2.70574	7.72748	3.78575	0.000867342	0.0750347	-0.55625	MMP9
211138_s_at	2.31818	5.18261	5.19559	2.3098e-05	0.0330995	2.66438	KMO
226218_at	2.69135	7.70324	3.51805	0.0017037	0.092623	-1.15529	IL7R
209083_at	2.68797	5.01001	2.87646	0.00815205	0.163145	-2.53236	CORO1A
214468_at	-2.68181	2.6647	-2.7208	0.0117347	0.189236	-2.84868	MYH6
202859_x_at	2.6812	6.84089	3.40184	0.00227632	0.10345	-1.41172	CXCL8
227361_at	2.67422	6.10927	3.80555	0.000824804	0.0748245	-0.511563	HS3ST3B1
204533_at	2.66619	6.23301	3.76339	0.000917983	0.0753492	-0.606665	CXCL10
221286_s_at	2.65551	5.50575	2.27887	0.0315639	0.283005	-3.6942	MZB1
230915_at	-2.65382	3.28461	-3.02566	0.00571236	0.141515	-2.22169	DHRS7C
218840_s_at	2.28614	5.44785	4.54482	0.000123611	0.0462907	1.17696	NADSYN1
210632_s_at	-2.64021	2.73141	-3.00965	0.00593625	0.144251	-2.25536	SGCA
222161_at	-2.6303	3.87229	-4.30127	0.000231685	0.0538452	0.618085	NAALAD2
205681_at	2.62914	5.05614	3.97627	0.000533744	0.0677087	-0.124563	BCL2A1
211908_x_at	2.62805	3.5637	2.46876	0.020816	0.241687	-3.34136	IGK
210168_at	-2.62325	6.75801	-3.7196	0.00102569	0.0794927	-0.705207	C6
206991_s_at	2.62279	7.63419	4.23006	0.000278307	0.0557005	0.454913	CCR5
218865_at	-2.62261	4.24109	-3.02647	0.00570116	0.141482	-2.21998	MARC1
203864_s_at	-2.59243	5.40821	-3.39921	0.00229128	0.103485	-1.41751	ACTN2
40472_at	2.22085	4.71805	5.6674	6.92772e-06	0.0330995	3.72477	LPCAT4
229041_s_at	2.57401	4.75094	3.59442	0.00140662	0.0879173	-0.985473	ITGB2-AS1
236198_at	2.57218	3.77125	4.14159	0.000349386	0.0597305	0.252485	LINC01215
206082_at	2.21393	5.69292	4.4192	0.000170947	0.0499814	0.888603	HCP5
218681_s_at	2.19291	6.25167	5.03396	3.49962e-05	0.0354529	2.29687	SDF2L1
206157_at	2.54178	6.35984	4.19454	0.000304939	0.0557005	0.373581	PTX3
204401_at	2.53404	4.40506	4.33827	0.000210618	0.0521065	0.702919	KCNN4
215565_at	2.53245	3.70699	2.66573	0.0133249	0.198917	-2.95849	LOC101929272
229831_at	-2.52655	4.37542	-2.88206	0.00804482	0.162414	-2.52083	CNTN3
215801_at	-2.51835	2.70499	-3.7977	0.00084142	0.0748245	-0.529287	RP11-496I2.2
1558645_at	-2.51325	3.4461	-3.77479	0.000891815	0.0753405	-0.580973	MIR133A1HG
204158_s_at	2.51167	7.1418	4.19105	0.000307684	0.0557005	0.365605	TCIRG1
1564469_at	-2.50891	4.17379	-2.93788	0.00704684	0.154738	-2.4053	LMOD3
206666_at	2.50637	5.7307	2.77648	0.0103097	0.178776	-2.7365	GZMK
218451_at	2.17979	4.97221	5.59231	8.38252e-06	0.0330995	3.55745	CDCP1
230367_at	-2.48896	4.35625	-2.69298	0.0125144	0.194538	-2.9043	SMTNL1
202207_at	2.13185	8.77755	4.89578	4.99622e-05	0.0370734	1.9814	ARL4C
226150_at	2.12312	8.67683	4.44863	0.000158446	0.0491911	0.956156	PPAPDC1B
219452_at	2.46232	4.35473	3.67019	0.00116215	0.081599	-0.816095	DPEP2
238763_at	-2.45174	3.9576	-3.30516	0.00289171	0.111893	-1.62307	RBM20
202275_at	2.44733	3.63031	3.8861	0.000671916	0.0724596	-0.329318	G6PD
210184_at	2.44473	4.56814	3.77531	0.000890638	0.0753405	-0.579799	ITGAX
206160_at	-2.43877	5.84448	-3.30249	0.00291075	0.11222	-1.62886	APOBEC2
204712_at	-2.43784	5.72256	-3.55213	0.00156426	0.0905264	-1.07964	WIF1
201287_s_at	2.42386	6.05176	4.38846	0.00018505	0.0500837	0.818073	SDC1
228323_at	2.12145	5.25632	4.46756	0.000150891	0.0491911	0.999612	CASC5
206891_at	-2.41668	3.71181	-2.19793	0.037524	0.302645	-3.83927	ACTN3
206026_s_at	2.41481	10.4437	3.86196	0.000714552	0.0725268	-0.384019	TNFAIP6
1552491_at	-2.41173	2.84563	-2.44622	0.0218863	0.247289	-3.3841	IDI2
209621_s_at	-2.41053	8.0264	-3.75148	0.000946124	0.0763957	-0.633488	PDLIM3
210119_at	2.40357	7.10581	4.185	0.000312508	0.0558378	0.351761	KCNJ15
238452_at	2.40103	3.47751	3.11622	0.00459052	0.131875	-2.02994	FCRLB
208383_s_at	-2.40063	6.7252	-2.84561	0.00876727	0.167614	-2.5957	PCK1
219937_at	-2.39641	6.02158	-2.92054	0.00734344	0.156426	-2.44128	TRHDE
207876_s_at	-2.39551	6.65674	-3.68123	0.00113019	0.0811259	-0.791339	FLNC
224451_x_at	2.1024	6.81615	4.89397	5.01952e-05	0.0370734	1.97728	ARHGAP9
217028_at	2.38777	10.4188	4.38781	0.000185365	0.0500837	0.816563	CXCR4
223572_at	-2.38714	2.97957	-2.3747	0.0256288	0.262309	-3.51826	HHATL
214511_x_at	2.3871	6.45681	2.93214	0.0071437	0.155239	-2.41721	FCGR1B
213880_at	-2.384	2.80524	-2.20528	0.0369437	0.300446	-3.82624	LGR5
210155_at	-2.38314	6.33435	-3.68003	0.00113361	0.0811259	-0.794026	MYOC
230595_at	-2.38285	4.14467	-3.40153	0.00227808	0.10345	-1.41241	PGM5-AS1
235312_s_at	-2.38273	3.58192	-2.89833	0.00774086	0.159891	-2.48725	NRAP
204540_at	-2.37455	4.94307	-3.18374	0.00389507	0.123528	-1.88553	EEF1A2
202870_s_at	2.05902	4.79686	5.04526	3.39929e-05	0.0354529	2.32262	CDC20
230135_at	-2.37375	6.7134	-2.09756	0.0463153	0.328826	-4.01436	HHIP
241942_at	-2.37163	4.28059	-2.64577	0.0139495	0.203329	-2.998	PXDNL
236028_at	2.3684	4.46957	1.92516	0.0657649	0.378097	-4.30192	IBSP
235718_at	-2.36471	3.69368	-2.69583	0.0124322	0.194405	-2.89861	SRL
203028_s_at	2.36335	7.20399	3.3635	0.00250345	0.106717	-1.49577	CYBA
206030_at	-2.34982	5.44896	-2.49005	0.0198493	0.236025	-3.30076	ASPA
207066_at	-2.34689	2.89999	-2.46033	0.0212102	0.243525	-3.35736	HRC
203549_s_at	-2.33971	9.1874	-3.2	0.00374344	0.122047	-1.85059	LPL
217784_at	2.33869	4.83461	4.3967	0.00018116	0.0500837	0.836975	YKT6
207610_s_at	2.33864	4.90769	3.80853	0.000818573	0.0747337	-0.504823	EMR2
211476_at	-2.33598	3.81213	-2.67298	0.0131044	0.198009	-2.94409	MYOZ2
205936_s_at	2.33008	5.32193	3.30064	0.00292409	0.112509	-1.6329	HK3
219410_at	2.01827	9.97198	5.22099	2.1641e-05	0.0330995	2.72195	TMEM45A
237244_at	-2.32596	3.29921	-3.01979	0.00579341	0.1422	-2.23403	C10orf71-AS1
212730_at	-2.32199	9.36387	-3.61701	0.0013289	0.0857825	-0.935064	SYNM
1554012_at	2.31983	3.81086	2.78986	0.00999257	0.176212	-2.70939	RSPO2
207245_at	2.31895	3.00508	2.68635	0.0127072	0.195709	-2.91751	UGT2B17
204364_s_at	-2.01204	6.09593	-5.17719	2.42154e-05	0.0330995	2.62263	REEP1
226103_at	-2.31767	7.89228	-3.80993	0.000815673	0.0747337	-0.50167	NEXN
227550_at	-2.31637	5.70492	-3.09467	0.00483644	0.134261	-2.07576	GFRA1
206159_at	-2.31571	3.7924	-3.75097	0.000947349	0.0763957	-0.634637	GDF10
1557832_at	-2.3141	3.67169	-2.91526	0.00743608	0.157026	-2.45222	LOC101926960
206262_at	-2.31172	4.65177	-2.66314	0.0134044	0.198917	-2.96363	ADH1C
241255_at	-2.30619	3.68951	-2.39774	0.0243632	0.256362	-3.47529	CTNNA3
223767_at	2.30477	3.86759	2.9688	0.00654603	0.150002	-2.34089	GPR84
242764_at	-2.3038	2.13436	-3.87063	0.000698936	0.0725268	-0.364373	DCHS2
235070_at	-2.30236	5.14861	-4.26748	0.000252755	0.0551017	0.540622	RBFOX1
232434_at	-2.29385	6.48166	-2.21932	0.035857	0.296687	-3.80125	DIRC3
207424_at	-2.28801	3.06679	-3.58627	0.00143574	0.0886995	-1.00364	MYF5
228396_at	-2.07822	7.80502	-5.38395	1.42569e-05	0.0330995	3.09018	PRKG1
1561665_at	-2.12375	1.58611	-4.70662	8.13984e-05	0.0382071	1.54823	RP11-266L9.1
213764_s_at	-2.28435	8.90626	-2.39824	0.0243367	0.256182	-3.47437	MFAP5
218051_s_at	2.28348	4.42144	2.96247	0.00664572	0.150582	-2.3541	NT5DC2
227803_at	-2.27964	5.54433	-3.00665	0.005979	0.144703	-2.26164	ENPP5
204794_at	2.27639	4.06097	3.38734	0.00235977	0.103918	-1.44355	DUSP2
205848_at	-2.26804	3.32062	-2.86049	0.00846528	0.165833	-2.5652	GAS2
227209_at	-2.26461	5.26595	-4.2512	0.000263572	0.0556402	0.503326	CNTN1
228440_at	-2.2599	1.87648	-2.5069	0.0191138	0.233113	-3.26848	RP11-164P12.4
205180_s_at	2.25661	5.25595	3.50672	0.00175266	0.0932525	-1.18039	ADAM8
217562_at	-2.25511	1.31246	-2.63207	0.0143941	0.206317	-3.02504	BRINP3
244276_at	-2.25125	5.23789	-3.60869	0.00135701	0.0865749	-0.95363	KLB
238047_at	-2.24679	1.83211	-2.98386	0.0063145	0.148059	-2.3094	ARHGAP36
215047_at	2.24629	4.32279	3.08939	0.00489869	0.135117	-2.08698	TRIM58
238878_at	-2.24554	3.81066	-2.23003	0.0350482	0.294738	-3.78214	ARX
219509_at	-2.24231	5.39607	-2.27264	0.0319899	0.284321	-3.70548	MYOZ1
205693_at	-2.23844	5.11305	-1.89053	0.0704413	0.387268	-4.35757	TNNT3
206768_at	-2.23495	3.5845	-1.96093	0.0612235	0.367321	-4.24369	RPL3L
225701_at	2.23328	5.18934	4.18788	0.000310206	0.0557005	0.358342	AKNA
206121_at	-2.23156	5.0361	-1.65113	0.111335	0.464474	-4.72133	AMPD1
202289_s_at	-2.15503	8.96684	-5.27172	1.90009e-05	0.0330995	2.83683	TACC2
1559992_a_at	-2.21949	3.07326	-2.83432	0.00900342	0.16957	-2.61883	LINC00645
229390_at	2.21539	9.02591	3.67082	0.00116029	0.081599	-0.814676	FAM26F
235377_at	-2.17184	6.90776	-4.42343	0.000169091	0.0499731	0.898316	MLIP
230964_at	-2.21293	3.24628	-2.77918	0.010245	0.178666	-2.73105	FREM2
228375_at	-2.21259	2.95065	-3.204	0.00370701	0.121366	-1.84198	IGSF11
237222_at	-2.21164	3.8162	-2.61695	0.0149003	0.208837	-3.0548	FSD2
204685_s_at	-2.21098	4.04185	-2.82497	0.00920333	0.170751	-2.63792	ATP2B2
226145_s_at	-2.20896	4.33981	-3.50781	0.00174789	0.0932525	-1.17798	FRAS1
229876_at	-2.20767	5.16888	-3.3868	0.00236297	0.103938	-1.44475	PHKA1
229296_at	2.20686	3.28844	3.69233	0.00109892	0.0807577	-0.766439	LOC100506119
228434_at	-2.20634	6.01475	-3.55644	0.00154741	0.090345	-1.07004	BTNL9
210944_s_at	-2.20059	7.27087	-3.60368	0.00137425	0.0868637	-0.964824	CAPN3
202242_at	-2.19969	7.64918	-3.57065	0.00149319	0.0894989	-1.03843	TSPAN7
227401_at	-2.18054	7.77306	-4.62732	9.98954e-05	0.0420324	1.36631	IL17D
227697_at	2.19262	8.18609	3.93016	0.000600488	0.0700315	-0.22937	SOCS3
202018_s_at	2.19039	2.68965	2.90086	0.00769447	0.159311	-2.48201	LTF
203535_at	2.18809	6.78523	2.72296	0.0116763	0.188876	-2.84435	S100A9
223381_at	2.18708	4.22713	3.3687	0.00247141	0.106085	-1.4844	NUF2
229215_at	2.18656	3.2285	4.13486	0.000355479	0.0601727	0.2371	ASCL2
205433_at	-2.18057	2.75758	-2.89369	0.00782638	0.160514	-2.49683	BCHE
1564758_at	-2.28657	1.25469	-4.71238	8.01969e-05	0.0381286	1.56144	LOC643659
205110_s_at	-2.32652	7.15519	-5.49632	1.0702e-05	0.0330995	3.34272	FGF13
206306_at	-2.17949	4.84596	-3.15353	0.00419265	0.128063	-1.95028	RYR3
238617_at	2.17941	3.68732	3.40178	0.00227666	0.10345	-1.41186	KIF26B
229854_at	-2.17559	4.34426	-2.9232	0.00729721	0.156344	-2.43577	OBSCN
235619_at	-2.17437	4.26118	-2.72337	0.0116652	0.188869	-2.84353	ASB4
231740_at	-2.54417	2.85904	-5.56385	9.01148e-06	0.0330995	3.49389	KCNJ11
231179_at	-2.16501	5.71843	-3.79505	0.000847093	0.0748245	-0.535259	IP6K3
203709_at	2.16316	4.02945	3.74597	0.000959437	0.0769167	-0.6459	PHKG2
206134_at	2.1631	6.28375	2.41191	0.0236137	0.253986	-3.44875	ADAMDEC1
225207_at	-2.15989	9.78153	-3.79559	0.000845929	0.0748245	-0.534036	PDK4
205302_at	2.15807	4.31296	2.46386	0.0210441	0.242624	-3.35066	IGFBP1
222896_at	-2.15695	3.87723	-2.59076	0.015816	0.214045	-3.1061	TMEM38A
227892_at	-3.13553	6.64166	-5.23759	2.07386e-05	0.0330995	2.75957	PRKAA2
219483_s_at	2.15433	4.65709	4.3851	0.000186663	0.0500837	0.810354	PORCN
232936_at	-2.15053	1.98116	-3.00644	0.00598209	0.144703	-2.26209	KCNA7
237753_at	2.14956	5.75191	3.25691	0.00325625	0.116592	-1.72778	IL21R
219259_at	2.14618	5.32435	4.38482	0.000186795	0.0500837	0.809723	SEMA4A
228873_at	-2.14587	6.33728	-2.79969	0.00976529	0.174654	-2.68942	COL22A1
225328_at	-2.14566	7.62183	-4.26925	0.000251604	0.0551017	0.544686	FBXO32
230467_at	-2.14249	3.03408	-2.92284	0.00730352	0.156344	-2.43653	TMEM52
202499_s_at	2.14147	8.17249	4.39964	0.000179794	0.0500837	0.843711	SLC2A3
218087_s_at	-2.14004	8.02574	-3.42443	0.00215207	0.10251	-1.36209	SORBS1
203915_at	2.13962	8.02909	2.561	0.0169205	0.221217	-3.16407	CXCL9
209891_at	2.13907	3.40013	3.59653	0.00139918	0.0878301	-0.980766	SPC25
227226_at	-2.13476	6.7126	-2.66448	0.0133633	0.198917	-2.96097	MRAP2
206372_at	-3.19851	5.21563	-4.85664	5.52677e-05	0.0370734	1.8919	MYF6
226192_at	-2.1309	6.99682	-3.82852	0.000778017	0.0736958	-0.459661	AR
220116_at	-2.12507	4.31506	-3.66668	0.00117249	0.081599	-0.823957	KCNN2
212554_at	-3.34367	7.3779	-4.73239	7.61595e-05	0.0381286	1.60732	CAP2
203296_s_at	-3.97271	6.65077	-5.01306	3.69315e-05	0.0354529	2.24921	ATP1A2
213371_at	-3.98603	6.68515	-4.5855	0.000111285	0.0440908	1.27034	LDB3
219398_at	-2.11817	6.77133	-3.96126	0.000554627	0.0687834	-0.158704	CIDEC
1560698_a_at	-2.11795	4.46697	-3.18486	0.00388441	0.123477	-1.88312	TRHDE-AS1
229802_at	2.11363	8.94089	4.09781	0.000390952	0.0619574	0.152449	WISP1
240449_at	2.11318	3.32726	2.93082	0.00716623	0.155297	-2.41996	ZNF341
204170_s_at	2.11009	7.05015	4.04618	0.000446287	0.0643571	0.0346511	CKS2
212328_at	-2.10724	8.97891	-3.56173	0.00152702	0.0902432	-1.05828	LIMCH1
202145_at	2.10633	5.38884	4.4046	0.000177507	0.0500837	0.855103	LY6E
205498_at	-2.10478	7.93551	-3.86359	0.00071159	0.0725268	-0.380326	GHR
1564051_at	2.10401	2.20645	3.85995	0.000718215	0.0725268	-0.388564	RP11-410D17.2
204748_at	2.10395	5.51866	3.54529	0.0015913	0.0909139	-1.09483	PTGS2
219215_s_at	2.10262	4.23147	3.67308	0.00115369	0.081599	-0.809609	SLC39A4
235367_at	-4.22407	5.50397	-4.4625	0.000152875	0.0491911	0.987992	MYPN
213217_at	-2.09907	6.6379	-4.23548	0.000274452	0.0557005	0.467327	ADCY2
217388_s_at	2.09727	8.69143	3.99054	0.000514619	0.0665554	-0.0921021	KYNU
212657_s_at	2.09591	6.26862	4.21953	0.000285951	0.0557005	0.430798	IL1RN
219778_at	-2.09515	6.29061	-2.98652	0.00627453	0.14768	-2.30385	ZFPM2
235183_at	-2.09493	7.593	-2.99017	0.00621988	0.147108	-2.2962	FILIP1
241308_at	2.09257	2.37989	3.83728	0.000760883	0.0736958	-0.439867	LINC01255
228796_at	-2.09228	5.26965	-2.97367	0.00647021	0.149391	-2.33071	CPNE4
202016_at	-2.09129	8.03603	-3.99032	0.000514914	0.0665554	-0.0926129	MEST
206068_s_at	-2.08997	4.35612	-3.33442	0.00269021	0.109034	-1.55932	ACADL
206349_at	-2.08834	2.60509	-2.25937	0.0329155	0.287497	-3.72946	LGI1
210321_at	2.08642	3.98059	2.46341	0.0210652	0.242624	-3.35151	GZMH
213900_at	-2.08587	5.27024	-3.69893	0.00108075	0.0802855	-0.751635	FAM189A2
237116_at	-2.08437	5.01346	-3.58349	0.00144579	0.0887248	-1.00982	LOC646903
206612_at	-2.08161	3.48626	-2.71716	0.011834	0.190203	-2.85596	CACNG1
1562167_a_at	-2.08099	2.10003	-3.68322	0.00112451	0.0811259	-0.786874	DEFB122
205671_s_at	2.07935	4.89085	3.04594	0.00544025	0.140226	-2.17894	HLA-DOB
34210_at	2.0788	6.34632	2.99856	0.0060962	0.146317	-2.27863	CD52
213905_x_at	2.07877	9.69631	3.93943	0.000586439	0.0698121	-0.208314	BGN
239398_at	-4.40686	5.07782	-4.46506	0.000151869	0.0491911	0.993866	KLHL31
204766_s_at	2.07816	4.5988	3.96503	0.000549305	0.068726	-0.150128	NUDT1
204612_at	-2.07777	5.88316	-2.53165	0.0180797	0.227609	-3.22087	PKIA
204446_s_at	2.07646	9.54918	3.3838	0.0023806	0.104546	-1.45132	ALOX5
202705_at	2.07596	5.29287	3.78797	0.000862466	0.0749981	-0.551239	CCNB2
218934_s_at	-2.07572	3.88065	-2.52225	0.0184663	0.229815	-3.23899	HSPB7
229461_x_at	-2.07553	6.17042	-2.99799	0.00610444	0.146386	-2.27981	NEGR1
227318_at	-2.07502	4.24985	-3.77338	0.000895004	0.0753405	-0.584143	TMEM178B
202178_at	2.0731	4.82735	4.06697	0.000423127	0.0634723	0.082072	PRKCZ
236352_at	-2.07274	5.5091	-3.13405	0.00439602	0.129741	-1.99191	VGLL2
206561_s_at	-2.06802	4.47102	-3.94534	0.000577654	0.0696	-0.19489	AKR1B10
201497_x_at	-2.06714	8.1158	-2.39188	0.0246797	0.258214	-3.48625	MYH11
219403_s_at	2.06664	6.01576	3.66844	0.00116729	0.081599	-0.820013	HPSE
217515_s_at	-2.06643	4.58338	-2.79881	0.00978535	0.174675	-2.6912	CACNA1S
235173_at	-2.06501	7.17733	-3.83813	0.000759232	0.0736958	-0.437937	MBNL1-AS1
219918_s_at	2.06493	4.74367	2.52977	0.0181564	0.228102	-3.2245	ASPM
204924_at	2.06467	8.06898	3.43399	0.00210145	0.101468	-1.34104	TLR2
1558041_a_at	2.05949	3.4413	2.67551	0.0130284	0.197375	-2.93907	KIAA0895L
229139_at	-4.42349	5.28061	-4.76039	7.085e-05	0.0373832	1.67148	JPH1
1559502_s_at	2.05833	5.94583	2.66137	0.013459	0.199315	-2.96713	LRRC25
203881_s_at	-2.0571	8.00669	-4.25666	0.000259891	0.0552901	0.515844	DMD
1559867_at	-2.0557	5.10775	-2.8199	0.00931362	0.171489	-2.64827	AK056982
218308_at	2.05016	4.15067	3.22235	0.00354421	0.119839	-1.80244	TACC3
210239_at	2.04993	3.37932	3.36811	0.00247502	0.106135	-1.48569	IRX5
236175_at	-2.04526	3.55908	-2.20536	0.0369373	0.300438	-3.82609	TRIM55
228592_at	2.04438	5.47683	2.43515	0.0224306	0.249705	-3.40502	MS4A1
237154_at	-2.04176	4.67267	-2.87422	0.0081952	0.163829	-2.53696	LOC101930114
212190_at	2.04163	9.2591	3.0921	0.00486669	0.134795	-2.08123	SERPINE2
230696_at	-2.04118	3.49789	-3.12797	0.00446149	0.130001	-2.0049	LOC100289092
205476_at	2.03611	3.45615	1.89902	0.0692682	0.385117	-4.34398	CCL20
219926_at	-2.03349	4.01788	-1.70547	0.100618	0.447573	-4.64208	POPDC3
206637_at	-2.03331	7.86249	-3.78579	0.000867261	0.0750347	-0.556166	P2RY14
202580_x_at	2.03301	3.30988	3.26883	0.00316223	0.115148	-1.70195	FOXM1
206453_s_at	-2.03169	6.8474	-3.72061	0.00102306	0.0794927	-0.702927	NDRG2
229567_at	-2.02547	4.92475	-2.6433	0.0140287	0.203832	-3.00288	FITM1
213547_at	-2.02539	7.54435	-4.03509	0.000459147	0.0648876	0.0093754	CAND2
202768_at	2.02261	4.50882	2.0033	0.0562015	0.354665	-4.17373	FOSB
220918_at	2.02178	4.76465	3.97679	0.000533041	0.0677087	-0.123392	RUNX1-IT1
219888_at	2.02112	3.70417	1.95051	0.0625169	0.369624	-4.26073	SPAG4
220330_s_at	2.01974	7.68999	3.85012	0.000736406	0.0730726	-0.410801	SAMSN1
204825_at	2.01837	6.42139	3.76402	0.000916508	0.0753492	-0.605237	MELK
222919_at	-5.35515	4.12228	-4.51668	0.000132925	0.0466321	1.11236	TRDN
201525_at	-2.01764	5.93591	-3.49379	0.00181027	0.0944432	-1.20903	APOD
239675_at	2.01297	3.9803	4.36645	0.000195857	0.0513572	0.767575	LINC00900
236523_at	-5.57898	3.24577	-5.01806	3.64589e-05	0.0354529	2.26061	LOC285556
202803_s_at	2.00979	7.86648	3.71198	0.00104565	0.0796255	-0.722322	ITGB2
1553486_a_at	-2.00824	2.17051	-3.03239	0.00562064	0.141245	-2.20752	C17orf78
201206_s_at	2.00663	7.93011	4.35575	0.00020134	0.0516819	0.743007	RRBP1
203755_at	2.00461	5.31227	3.69449	0.00109296	0.0804272	-0.761604	BUB1B
207145_at	-2.00262	3.70703	-3.3922	0.00233151	0.103498	-1.4329	MSTN
215925_s_at	1.99934	3.3751	3.26774	0.0031707	0.115265	-1.70431	CD72
205825_at	1.99933	5.28414	2.80883	0.00955843	0.173374	-2.67082	PCSK1
209822_s_at	-1.99827	6.20585	-4.20426	0.00029741	0.0557005	0.395831	VLDLR
227742_at	1.99704	7.37014	4.04352	0.000449343	0.0643571	0.0285803	CLIC6
205132_at	-1.99694	6.15159	-3.17833	0.00394688	0.124235	-1.89716	ACTC1
208075_s_at	1.99075	3.93563	3.40783	0.0022427	0.103042	-1.39857	CCL7
227266_s_at	1.98734	7.90958	3.77212	0.00089786	0.0753405	-0.586974	FYB
205819_at	1.98093	9.7614	2.83286	0.00903435	0.169725	-2.62181	MARCO
224269_at	1.97865	2.10117	3.52393	0.00167878	0.0923976	-1.14224	KRTAP4-12
227506_at	-1.97836	3.60098	-3.16709	0.00405653	0.125905	-1.92126	SLC16A9
204655_at	1.97562	6.3632	2.99012	0.00622065	0.147108	-2.29631	CCL5
229085_at	-1.97535	3.33284	-2.61541	0.0149526	0.209142	-3.05782	LRRC3B
204580_at	1.97382	4.22336	2.04597	0.0515156	0.343364	-4.10221	MMP12
232305_at	-1.9734	4.40066	-2.83439	0.00900184	0.16957	-2.61867	HMGCLL1
204413_at	1.9729	3.02573	4.45112	0.000157431	0.0491911	0.961874	TRAF2
230748_at	1.97224	7.11881	4.45739	0.000154904	0.0491911	0.976265	SLC16A6
219249_s_at	1.97062	4.12409	3.40863	0.00223828	0.103042	-1.39682	FKBP10
235042_at	-1.97027	4.49498	-2.3682	0.0259962	0.263706	-3.53032	XIRP1
239287_at	1.96802	4.18118	4.54621	0.000123168	0.0462907	1.18015	AC079767.4
205694_at	-1.96784	2.66244	-2.25573	0.0331733	0.288531	-3.73601	TYRP1
229635_at	1.96721	6.63162	4.82802	5.95025e-05	0.0370734	1.8264	LINC01094
229070_at	1.96669	6.90656	3.51349	0.00172325	0.0928794	-1.1654	ADTRP
32128_at	1.96632	8.46086	2.78871	0.0100194	0.176485	-2.71172	CCL18
1552386_at	1.9659	4.17108	3.76404	0.000916473	0.0753492	-0.605203	GAPT
210146_x_at	1.96412	6.38748	2.73157	0.0114454	0.187527	-2.82707	LILRB2
228766_at	-1.96182	9.43984	-3.65366	0.00121166	0.0822537	-0.85312	CD36
202357_s_at	1.96077	8.03979	3.15318	0.00419622	0.128101	-1.95103	CFB
205259_at	-1.95813	6.80773	-4.34363	0.000207727	0.0520212	0.715216	NR3C2
206657_s_at	-1.95322	2.82767	-2.86301	0.0084151	0.165443	-2.56002	MYOD1
209587_at	-1.9521	3.49068	-3.27959	0.00307969	0.114235	-1.67863	PITX1
1560848_at	-1.95181	1.94755	-4.40032	0.000179476	0.0500837	0.845284	LOC101927490
234408_at	1.95151	2.59258	3.31279	0.00283776	0.110878	-1.60645	IL17F
1569841_x_at	-1.94994	3.31258	-3.86303	0.000712602	0.0725268	-0.381589	LOC101927798
229580_at	-1.9489	6.35783	-2.67917	0.0129193	0.196813	-2.9318	CLSTN2
219685_at	-1.9476	3.97067	-2.95844	0.00670989	0.151213	-2.3625	TMEM35
1558972_s_at	1.94694	4.03503	2.62138	0.0147503	0.207995	-3.04609	THEMIS
223303_at	1.94678	6.05563	3.042	0.00549216	0.140516	-2.18726	FERMT3
201482_at	1.94587	6.06626	3.61107	0.00134893	0.086563	-0.948328	QSOX1
203388_at	1.94551	4.85416	2.9114	0.00750455	0.157328	-2.46022	ARRB2
206842_at	1.94443	3.28174	3.52928	0.00165644	0.0920205	-1.13037	KCND1
212361_s_at	-1.94306	9.01606	-3.65921	0.00119481	0.0821528	-0.840689	ATP2A2
204858_s_at	1.94194	5.98572	3.09039	0.00488679	0.135037	-2.08485	TYMP
203766_s_at	-1.94169	5.2976	-2.94994	0.0068473	0.152931	-2.38021	LMOD1
227189_at	1.94099	5.08981	2.94681	0.00689858	0.153252	-2.38672	CPNE5
1556199_a_at	-1.94072	1.87947	-3.8311	0.000772933	0.0736958	-0.453834	RGS9BP
203963_at	1.93932	8.29002	4.01377	0.000484917	0.065862	-0.0392116	CA12
226777_at	1.93865	6.64237	3.05996	0.0052595	0.138597	-2.14932	ADAM12
1562403_a_at	-1.93846	4.40236	-2.67165	0.0131447	0.198336	-2.94674	SLC8A3
222958_s_at	1.93728	4.6208	4.31233	0.000225176	0.0535284	0.643441	DEPDC1
207681_at	1.93616	3.397	3.60445	0.00137157	0.0867965	-0.963093	CXCR3
201850_at	1.93586	7.32557	4.68118	8.69248e-05	0.0398995	1.48989	CAPG
209267_s_at	1.93568	8.51051	3.60138	0.0013822	0.0870916	-0.96994	SLC39A8
230275_at	1.93162	3.74621	3.01912	0.00580279	0.142209	-2.23545	ARSI
1563680_at	-1.93069	1.15064	-3.32904	0.00272619	0.109358	-1.57105	LOC284950
1553074_at	-1.93035	2.27812	-3.08458	0.00495595	0.135414	-2.09718	ASB11
229721_x_at	1.92989	5.84752	2.4145	0.0234792	0.253577	-3.44389	DERL3
208511_at	1.92945	4.17736	4.94279	4.426e-05	0.0370734	2.08883	PTTG3P
243754_at	1.929	3.09076	3.61618	0.00133168	0.0858259	-0.936918	CTA-384D8.35
237905_at	-1.92894	4.03511	-3.82815	0.000778747	0.0736958	-0.460495	KRT25
209606_at	1.92804	8.10231	3.18757	0.00385885	0.123377	-1.87731	CYTIP
204563_at	1.92703	6.88058	2.73839	0.0112656	0.185871	-2.81336	SELL
209867_s_at	-1.9255	5.31473	-2.37953	0.0253588	0.261257	-3.50928	LPHN3
1554579_a_at	-1.92502	4.1971	-3.16018	0.00412539	0.126931	-1.93606	MYO18B
205356_at	-1.92356	7.63212	-3.44114	0.00206437	0.100687	-1.32529	USP13
37892_at	1.92257	7.81091	2.3363	0.027872	0.270571	-3.58929	COL11A1
237802_at	-1.92103	3.55506	-3.43234	0.00211008	0.101491	-1.34466	XKR4
209215_at	1.92083	4.34704	3.57851	0.00146401	0.0887248	-1.02093	MFSD10
219279_at	1.91988	6.58569	4.09542	0.000393355	0.062158	0.146997	DOCK10
223454_at	1.91972	8.0621	3.79187	0.000853964	0.0748245	-0.542437	CXCL16
210976_s_at	-1.91928	8.18471	-3.30536	0.00289023	0.111893	-1.62262	PFKM
220868_s_at	-1.91818	2.40962	-4.882	5.17689e-05	0.0370734	1.9499	SLC7A10
210220_at	1.91762	5.75574	2.69441	0.0124732	0.194538	-2.90145	FZD2
207615_s_at	1.91747	1.97093	3.55977	0.00153453	0.0903127	-1.06263	C16orf3
207850_at	1.91456	5.43073	3.77949	0.000881228	0.0753405	-0.570362	CXCL3
230854_at	1.91442	2.62324	3.67136	0.00115871	0.081599	-0.813465	BCAR4
232276_at	-1.91397	4.52173	-4.76105	7.07299e-05	0.0373832	1.67299	HS6ST3
202917_s_at	1.91327	9.24211	2.12	0.0442032	0.323266	-3.97568	S100A8
1556638_at	-1.91258	3.23658	-3.15636	0.0041639	0.127673	-1.94423	PAX7
243780_at	1.91185	4.24366	2.43463	0.0224564	0.249705	-3.406	CTA-250D10.23
1552584_at	1.91105	5.43956	2.87701	0.00814147	0.163039	-2.53123	IL12RB1
228821_at	1.91071	3.93758	2.49504	0.019629	0.235678	-3.29122	ST6GAL2
223869_at	1.91011	2.188	2.54119	0.0176951	0.225257	-3.20245	SOST
203528_at	1.90978	5.68697	4.42089	0.000170204	0.0499814	0.892479	SEMA4D
236295_s_at	1.90886	5.03953	2.2852	0.0311364	0.281825	-3.68273	NLRC3
235228_at	-1.90737	6.00354	-2.49936	0.0194397	0.234992	-3.28294	CCDC85A
229543_at	1.90696	4.9046	3.85463	0.000728004	0.0726347	-0.4006	RP1-93H18.6
220313_at	1.90691	5.52499	3.19492	0.00379024	0.122597	-1.86152	GPR88
1553179_at	-1.90676	1.82557	-3.237	0.00341924	0.118546	-1.77082	ADAMTS19
206941_x_at	-1.90576	4.77908	-2.14212	0.0422064	0.31659	-3.93729	SEMA3E
201957_at	-1.90523	6.80506	-4.84088	5.75613e-05	0.0370734	1.85583	PPP1R12B
206353_at	-1.90385	4.91423	-3.41661	0.0021943	0.103042	-1.37927	COX6A2
202825_at	-1.90151	7.16656	-3.21109	0.00364326	0.120638	-1.82671	SLC25A4
222073_at	-1.89995	5.93343	-3.16952	0.00403255	0.125428	-1.91605	COL4A3
210569_s_at	1.8987	2.86872	3.60565	0.00136745	0.0867965	-0.960425	SIGLEC9
237687_at	-1.89811	3.15493	-2.53912	0.0177776	0.225699	-3.20644	LOC283737
236430_at	1.89801	2.54909	3.29666	0.00295291	0.112799	-1.64155	TMED6
231612_at	-1.89362	1.49914	-2.94916	0.00686012	0.152987	-2.38184	CABS1
1556206_at	-1.89287	4.49288	-2.79866	0.00978884	0.174675	-2.69151	LINC00408
207165_at	1.8923	6.22526	4.08909	0.0003998	0.0624545	0.132533	HMMR
237250_at	-1.89066	2.28438	-2.82377	0.00922924	0.170751	-2.64036	RP11-320H14.1
213915_at	1.88988	2.67797	2.21642	0.0360788	0.297303	-3.80642	NKG7
221795_at	-1.88932	6.004	-2.90454	0.00762765	0.158812	-2.47441	NTRK2
223385_at	1.88727	3.44488	4.17857	0.000317717	0.0561819	0.337047	CYP2S1
222062_at	1.88581	6.23186	4.99936	3.82574e-05	0.0354529	2.21797	IL27RA
235310_at	1.88364	3.63906	4.73596	7.54606e-05	0.0381286	1.6155	GCSAM
207714_s_at	1.87974	6.90418	2.89727	0.0077603	0.160089	-2.48944	SERPINH1
234980_at	-1.87899	5.33379	-2.53785	0.0178287	0.22601	-3.2089	TMEM56
242560_at	1.87633	5.77305	4.54949	0.000122128	0.0462907	1.18769	FANCD2
218741_at	1.87505	2.67721	2.77373	0.010376	0.179585	-2.74207	CENPM
1560750_at	-1.8745	3.17252	-2.41703	0.0233482	0.252901	-3.43914	LOC151121
234192_s_at	-1.87204	6.47934	-4.32042	0.000220532	0.0531171	0.661988	GKAP1
232327_at	-1.87148	2.94373	-2.49562	0.0196035	0.235678	-3.29011	THSD7B
230670_at	-1.87004	6.78085	-3.35613	0.00254954	0.107559	-1.51189	IGSF10
202503_s_at	1.86967	7.48144	3.89903	0.000650125	0.0724596	-0.300002	KIAA0101
206881_s_at	1.86958	3.12921	2.2964	0.0303922	0.279364	-3.66235	LILRA3
209369_at	-1.8679	5.26229	-3.26928	0.00315875	0.115137	-1.70098	ANXA3
205413_at	-1.86737	5.91991	-3.22334	0.00353567	0.119624	-1.80031	MPPED2
205695_at	1.86424	3.89083	3.44405	0.00204945	0.100137	-1.31887	SDS
1552398_a_at	1.86223	5.44588	2.40758	0.0238405	0.254536	-3.45687	CLEC12A
236800_at	-1.86154	1.75515	-4.70201	8.23735e-05	0.0382071	1.53766	UCMA
217147_s_at	1.86129	4.12491	3.00901	0.00594534	0.144408	-2.25669	TRAT1
227860_at	1.86086	3.89227	2.02752	0.0534965	0.34832	-4.13325	CPXM1
241498_at	1.85892	4.5175	3.22755	0.0034994	0.119624	-1.79123	HARBI1
1552691_at	1.85892	4.01496	3.58938	0.00142456	0.0886087	-0.996707	ARL11
202376_at	1.85846	6.90711	2.54547	0.017525	0.224154	-3.19417	SERPINA3
210115_at	1.85669	4.03682	3.27914	0.00308311	0.114284	-1.67961	RPL39L
1555743_s_at	1.85643	5.94393	2.83277	0.00903621	0.169725	-2.62199	ERVH-6
206206_at	1.85618	5.8695	2.58895	0.0158813	0.214504	-3.10964	CD180
222608_s_at	1.85542	5.66516	3.02858	0.00567236	0.141245	-2.21554	ANLN
221088_s_at	-1.85515	4.55436	-3.54352	0.00159839	0.0910335	-1.09877	PPP1R9A
210439_at	1.85514	2.34288	2.31923	0.0289264	0.274437	-3.62066	ICOS
1552519_at	-1.85262	5.71032	-3.2624	0.00321261	0.11594	-1.71589	ACVR1C
237365_at	-1.85128	4.82231	-3.39932	0.00229063	0.103485	-1.41726	ELOVL2-AS1
212338_at	1.85092	4.79683	3.51654	0.00171012	0.0926668	-1.15863	MYO1D
206106_at	-1.85084	4.54342	-2.50852	0.0190444	0.232787	-3.26537	MAPK12
1555044_a_at	-1.8496	1.7082	-2.11041	0.0450953	0.325368	-3.99225	KLHL40
211470_s_at	1.84851	4.08283	2.92744	0.00722402	0.155867	-2.42697	SULT1C2
1562927_at	-1.84594	1.49727	-3.57486	0.0014775	0.0891294	-1.02906	RP11-152L20.3
49452_at	-1.84541	8.58141	-3.07404	0.00508378	0.136789	-2.11952	ACACB
1557260_a_at	1.8453	4.27295	3.812	0.000811395	0.0747337	-0.496997	ZNF382
206254_at	-1.8449	4.54228	-3.20927	0.00365956	0.120638	-1.83064	EGF
212741_at	-1.8438	7.86274	-3.32087	0.00278171	0.110288	-1.58885	MAOA
234051_at	1.84322	3.82357	4.02919	0.000466139	0.065182	-0.00407288	RP11-873E20.1
205826_at	-1.84311	6.55628	-2.71196	0.0119774	0.191368	-2.86638	MYOM2
229682_at	-1.83942	3.84054	-3.74802	0.000954461	0.0767101	-0.641281	MAPRE3
240745_at	-1.83446	1.83929	-2.93603	0.00707799	0.15482	-2.40915	LOC101927760
236929_at	-1.83371	2.04456	-3.49826	0.00179016	0.0939319	-1.19914	LOC441242
231124_x_at	1.83358	5.05557	2.20221	0.0371847	0.301439	-3.83167	LY9
221667_s_at	-1.83169	8.16132	-3.73224	0.000993393	0.078573	-0.676791	HSPB8
1557914_s_at	1.83059	2.15894	3.28089	0.00306979	0.114043	-1.67579	ERVFH21-1
229273_at	-1.82828	2.02866	-3.05302	0.00534833	0.139383	-2.164	SALL1
240378_at	-1.82801	2.01284	-3.78315	0.000873096	0.0752942	-0.562125	LOC101929040
214145_s_at	-1.82737	3.9562	-2.83296	0.00903215	0.169725	-2.6216	SPTB
1569811_at	-1.82686	1.69585	-2.59164	0.0157844	0.213776	-3.10438	LOC729307
229266_at	-1.82304	3.56159	-2.96927	0.00653868	0.150002	-2.33991	SHISA6
234363_at	-1.82292	1.59731	-2.70715	0.0121115	0.192387	-2.87601	OR6B1
1552563_a_at	1.82282	3.16367	2.96788	0.00656042	0.15006	-2.34281	AF131215.4
235372_at	1.82215	5.36277	4.36457	0.000196809	0.0513572	0.763259	FCRLA
203498_at	-1.82125	8.28532	-3.40644	0.00225049	0.103291	-1.40163	RCAN2
204570_at	-1.82117	8.18178	-3.52091	0.00169153	0.092623	-1.14894	COX7A1
206181_at	1.82088	4.15666	2.90028	0.00770511	0.159394	-2.48322	SLAMF1
219963_at	-1.82072	5.22439	-3.48877	0.00183312	0.0946419	-1.22014	DUSP13
204470_at	1.8202	7.09798	2.93276	0.0071332	0.155218	-2.41593	CXCL1
229860_x_at	1.81933	6.33591	3.79344	0.000850568	0.0748245	-0.538897	C4orf48
202295_s_at	1.81928	9.48478	4.00495	0.000495994	0.065862	-0.0593068	CTSH
206478_at	1.81792	5.06046	2.25717	0.0330713	0.288189	-3.73343	KIAA0125
208148_at	-1.81728	2.29866	-1.78633	0.0862939	0.420472	-4.52049	MYH4
219829_at	-1.81634	1.72252	-2.14029	0.0423684	0.317241	-3.94047	ITGB1BP2
202898_at	1.81513	4.16621	2.53401	0.0179837	0.227071	-3.21632	SDC3
1553519_at	-1.81487	2.44635	-3.78123	0.000877354	0.0753405	-0.566447	LINC00314
236033_at	-1.81477	4.67702	-2.60959	0.0151525	0.210162	-3.06924	ASB12
228056_s_at	1.81467	4.37237	2.53914	0.0177768	0.225699	-3.2064	NAPSB
229157_at	1.81443	5.22931	3.23214	0.00346029	0.119288	-1.78133	PRKAG2-AS1
242005_at	-1.81339	1.5409	-2.9982	0.00610136	0.146376	-2.27936	LINC00973
1560250_s_at	1.81231	4.08051	4.26102	0.00025699	0.0551017	0.525834	LOC284242
202589_at	1.81074	7.55306	4.2835	0.000242539	0.0544196	0.57734	TYMS
218980_at	-1.81056	4.35799	-2.71609	0.0118634	0.190383	-2.85811	FHOD3
206513_at	1.80785	7.07435	3.76943	0.000904021	0.0753405	-0.59305	AIM2
201774_s_at	1.80633	5.34511	4.2814	0.000243856	0.0544196	0.572522	NCAPD2
236359_at	-1.80564	5.7276	-2.78237	0.0101689	0.178144	-2.72458	SCN4B
203971_at	1.80418	8.67635	4.24463	0.000268063	0.0557005	0.48829	SLC31A1
214973_x_at	1.80215	5.45024	1.99523	0.0571282	0.357105	-4.18712	IGHD
207558_s_at	-1.80148	3.51065	-2.31469	0.0292122	0.275666	-3.62895	PITX2
236226_at	1.80137	4.41259	3.31905	0.00279424	0.110288	-1.59281	BTLA
213486_at	-1.80122	5.49356	-3.29716	0.00294925	0.112799	-1.64046	COPG2IT1
1557215_at	-1.80099	2.97002	-2.36833	0.0259892	0.263706	-3.53009	LINC00648
218717_s_at	1.80092	5.02973	2.60047	0.0154704	0.212258	-3.08711	LEPREL1
208025_s_at	1.79881	5.53229	2.93749	0.00705337	0.154738	-2.4061	HMGA2
235904_at	-1.79841	2.14217	-2.36642	0.026098	0.263906	-3.53363	UGT3A1
206981_at	-1.7982	3.54169	-2.5921	0.0157679	0.213658	-3.10348	SCN4A
201289_at	1.79786	9.26344	3.11983	0.0045504	0.131497	-2.02223	CYR61
227165_at	1.79784	4.73302	2.93831	0.00703963	0.154738	-2.4044	SKA3
228977_at	-1.797	7.16742	-4.36905	0.000194549	0.0513572	0.773536	LOC729680
207421_at	-1.79615	2.85654	-3.66424	0.00117974	0.0819485	-0.82943	CA5A
208438_s_at	1.79604	6.89617	3.50731	0.00175009	0.0932525	-1.17909	FGR
228570_at	1.7957	6.062	3.40619	0.00225189	0.103291	-1.40218	BTBD11
34408_at	-1.79499	5.92214	-3.64923	0.00122528	0.0827066	-0.863041	RTN2
1560101_at	-1.7928	2.62342	-2.26014	0.0328614	0.287471	-3.72808	SYDE2
1568843_at	-1.79245	2.80387	-3.0617	0.00523755	0.138406	-2.14565	TTLL13
237461_at	1.79211	3.63199	3.51898	0.00169972	0.092623	-1.15322	NLRP7
205725_at	1.79153	1.67591	2.74314	0.0111421	0.185617	-2.80381	SCGB1A1
233047_at	1.78971	3.41065	3.40915	0.00223538	0.103042	-1.39568	FRMD7
1561650_s_at	1.78853	3.28582	3.40189	0.00227604	0.10345	-1.41161	LOC285692
205831_at	1.7884	6.33806	2.66767	0.0132657	0.198685	-2.95465	CD2
229716_at	1.78759	3.99652	3.22106	0.00355551	0.119963	-1.80524	UBXN10-AS1
1552913_at	-1.78606	1.35835	-2.27372	0.0319163	0.283928	-3.70354	MAGEB18
244111_at	-1.78549	3.77445	-2.56938	0.0166024	0.219158	-3.14778	KRT222
205237_at	1.78389	5.32875	2.69634	0.0124176	0.194322	-2.89759	FCN1
226606_s_at	1.78361	4.90522	2.73903	0.011249	0.185871	-2.81208	MTG2
215514_at	-1.78282	2.61133	-2.77878	0.0102544	0.178666	-2.73184	RP4-621B10.8
1564539_at	1.78265	2.44612	2.827	0.00915948	0.170613	-2.63377	LOC647323
236632_at	-1.78234	5.46841	-2.92207	0.00731681	0.156402	-2.43811	HHIP-AS1
214605_x_at	-1.78112	8.26734	-2.71359	0.0119322	0.190991	-2.86312	GPR1
228090_at	-1.77925	5.22956	-3.59214	0.00141471	0.0882816	-0.990556	NMNAT3
1562049_at	-1.77893	1.94513	-2.50575	0.0191632	0.233403	-3.27069	LOC101927734
241470_x_at	-1.7788	4.444	-2.67615	0.0130093	0.197206	-2.9378	RASSF9
211570_s_at	-1.77814	2.77804	-2.41523	0.0234416	0.253395	-3.44253	RAPSN
206204_at	-1.77793	3.76455	-2.5549	0.0171555	0.222438	-3.1759	GRB14
202668_at	-1.77757	8.57532	-2.93278	0.00713296	0.155218	-2.4159	EFNB2
210606_x_at	1.77578	4.35008	3.5944	0.00140671	0.0879173	-0.985527	KLRD1
234633_at	-1.77569	2.06995	-2.97485	0.00645211	0.149342	-2.32826	KRTAP4-11
202075_s_at	1.77482	8.21928	3.59431	0.001407	0.0879173	-0.985709	PLTP
228108_at	-1.77436	8.7278	-3.20933	0.00365904	0.120638	-1.83052	PPM1L
219195_at	-1.77346	5.92092	-3.94289	0.000581281	0.0696363	-0.200456	PPARGC1A
227434_at	-1.77192	3.76595	-3.18295	0.00390262	0.123553	-1.88724	WBSCR17
209914_s_at	-1.77114	4.66233	-3.75962	0.000926791	0.0753492	-0.615149	NRXN1
239349_at	-1.76907	7.51515	-2.7088	0.0120653	0.192291	-2.87271	C1QTNF7
1564807_at	-1.76769	3.51653	-2.46335	0.0210682	0.242624	-3.35163	RP11-504A18.1
203786_s_at	-1.76742	9.44587	-3.88497	0.000673862	0.0724985	-0.33189	TPD52L1
203889_at	1.76544	5.20119	2.63416	0.0143255	0.20572	-3.02093	SCG5
219867_at	-1.76392	4.4398	-2.90728	0.00757831	0.158267	-2.46875	CHODL
232449_at	-1.76328	5.03027	-3.30903	0.00286422	0.111381	-1.61464	BCO2
238867_at	-1.76122	5.87242	-2.57775	0.0162904	0.217727	-3.13149	TMEM182
210198_s_at	-1.75915	5.05699	-2.7205	0.011743	0.189236	-2.84929	PLP1
238740_at	-1.75858	2.42901	-2.29236	0.0306586	0.280481	-3.6697	PTGES3L
205384_at	-1.75857	5.95689	-2.92572	0.00725362	0.155977	-2.43054	FXYD1
219050_s_at	1.75749	3.36931	3.03202	0.00562569	0.141245	-2.2083	ZNHIT2
213808_at	-1.75682	4.68544	-3.26988	0.00315407	0.115111	-1.69967	ADAM23
209166_s_at	1.75585	8.32049	4.72795	7.70372e-05	0.0381286	1.59714	MAN2B1
231040_at	-1.75566	4.62775	-1.98024	0.0588878	0.361357	-4.21194	RORB
1553886_at	-1.75554	4.31963	-1.82059	0.0807722	0.40928	-4.46767	CCDC108
217949_s_at	1.75487	8.73443	4.0626	0.000427901	0.063748	0.0720865	VKORC1
231963_at	-1.75255	4.43224	-3.51289	0.00172582	0.0928794	-1.16672	ANKRD33B
222144_at	-1.74798	2.86185	-3.50358	0.00176648	0.0932525	-1.18735	KIF17
220161_s_at	-1.74713	5.83061	-3.27994	0.00307699	0.114212	-1.67786	EPB41L4B
211565_at	-1.747	5.0713	-2.24261	0.0341188	0.291739	-3.75961	SH3GL3
203252_at	1.74568	4.63056	3.82189	0.000791249	0.074159	-0.47465	CDK2AP2
234509_at	-1.7454	3.44642	-2.54848	0.0174063	0.223849	-3.18835	AC005592.3
215885_at	-1.74386	2.48706	-2.76796	0.0105167	0.180704	-2.75374	SSX2B
206560_s_at	1.74361	4.71503	2.46532	0.020976	0.242568	-3.34789	MIA
1554475_a_at	-1.7436	3.43693	-4.0402	0.000453178	0.0643571	0.0210188	C19orf47
225895_at	-1.74272	9.2506	-2.72323	0.0116689	0.188869	-2.84381	SYNPO2
209859_at	1.74253	5.56542	4.08515	0.000403857	0.0628151	0.123549	TRIM9
213411_at	-1.74088	5.63959	-3.07693	0.00504844	0.136241	-2.1134	ADAM22
1562916_at	-1.73877	2.21714	-2.95748	0.0067253	0.151213	-2.3645	LINC00102
213924_at	-1.73876	6.38134	-2.39359	0.0245869	0.257872	-3.48305	GNAL
218404_at	1.73702	8.62461	4.67831	8.7571e-05	0.0398995	1.48331	SNX10
219270_at	1.73701	4.06089	3.07274	0.00509978	0.137085	-2.12227	CHAC1
201137_s_at	1.73701	10.3953	3.76933	0.000904259	0.0753405	-0.593284	HLA-DPB1
226237_at	1.73662	10.2092	3.55494	0.00155326	0.090345	-1.07338	COL8A1
223389_s_at	1.73569	4.46139	3.22465	0.00352436	0.119624	-1.79749	ZNF581
1561562_at	-1.73412	1.70033	-2.75627	0.0108069	0.182705	-2.77734	RP11-303E16.7
244582_at	-1.73361	3.05741	-2.69894	0.0123434	0.194041	-2.89241	AC064852.4
206545_at	1.73122	6.33098	2.67806	0.0129524	0.197042	-2.93401	CD28
221081_s_at	1.73085	6.58069	2.74743	0.0110315	0.184845	-2.79517	DENND2D
204777_s_at	-1.73066	6.39733	-3.11022	0.00465778	0.132362	-2.04271	MAL
227134_at	1.73055	4.25869	2.22072	0.0357506	0.296666	-3.79876	SYTL1
214769_at	-1.72903	6.62881	-3.33704	0.0026728	0.109007	-1.55359	CLCN4
206723_s_at	1.72836	4.1353	3.41058	0.00222746	0.103042	-1.39254	LPAR2
206486_at	1.72824	3.06568	2.87317	0.00821556	0.163996	-2.53912	LAG3
214046_at	-1.72703	2.33147	-2.1286	0.0434172	0.320658	-3.96079	FUT9
222853_at	-1.72599	5.03705	-3.13962	0.00433696	0.129439	-1.98002	FLRT3
231148_at	1.72363	3.19517	3.22431	0.0035273	0.119624	-1.79823	IGFL2
1560861_at	1.72292	2.17776	3.01518	0.00585796	0.143048	-2.24373	AC090627.1
218564_at	1.72286	4.72038	4.02771	0.000467914	0.0652633	-0.00745445	RFWD3
226219_at	1.72166	6.54434	3.58432	0.00144278	0.0887248	-1.00798	ARHGAP30
236289_at	-1.72164	5.03038	-2.68162	0.0128464	0.196414	-2.92692	LOC100506563
1569403_at	1.72153	3.35245	3.93032	0.000600238	0.0700315	-0.229	LOC101928716
226891_at	1.71996	3.07331	3.45867	0.00197616	0.098458	-1.28664	XXYLT1
1563533_at	-1.71989	3.64063	-3.00042	0.00606906	0.14605	-2.27472	GADL1
209774_x_at	1.71712	6.42938	3.33857	0.00266271	0.10893	-1.55025	CXCL2
220170_at	-1.71604	5.57264	-3.77675	0.000887381	0.0753405	-0.576544	FHL5
230250_at	-1.71523	8.21963	-3.0978	0.00479999	0.134083	-2.06912	PTPRB
1559429_a_at	-1.71487	3.73964	-1.95265	0.0622487	0.369458	-4.25723	C3orf43
241894_at	1.71451	4.13468	2.73964	0.0112329	0.185871	-2.81084	VMO1
219191_s_at	1.71443	4.58738	2.99416	0.00616079	0.146682	-2.28785	BIN2
233857_s_at	-1.71198	3.1037	-2.13177	0.0431305	0.319838	-3.95529	ASB2
221558_s_at	1.71192	6.81897	2.52549	0.018332	0.228997	-3.23274	LEF1
224093_at	-1.71156	1.304	-3.22521	0.00351952	0.119624	-1.79628	IFNK
206216_at	-1.71026	5.33534	-3.11362	0.00461953	0.132099	-2.03547	SRPK3
205922_at	1.71025	5.66905	2.26319	0.0326468	0.286098	-3.72257	VNN2
227042_at	1.70983	4.32282	3.76214	0.000920893	0.0753492	-0.609477	YDJC
213524_s_at	-1.70976	8.01677	-3.02712	0.00569236	0.14143	-2.21862	G0S2
1559129_a_at	-1.70945	3.06105	-3.29148	0.00299085	0.112973	-1.65281	MIRLET7DHG
210072_at	1.70938	6.00589	2.29781	0.0302997	0.278942	-3.65978	CCL19
220023_at	1.70927	3.26872	2.95786	0.00671918	0.151213	-2.36371	APOBR
205906_at	-1.70818	2.67505	-5.03471	3.4929e-05	0.0354529	2.29857	FOXJ1
206824_at	-1.70707	3.52257	-3.14729	0.00425686	0.128462	-1.96364	CES1P1
204822_at	1.70645	4.22969	2.7668	0.0105451	0.180908	-2.75608	TTK
243124_at	1.70457	3.68788	3.03055	0.00564553	0.141245	-2.21139	RRN3P2
207717_s_at	-1.70448	4.45055	-2.10614	0.0454973	0.326443	-3.99961	PKP2
230469_at	1.70313	2.06521	2.21449	0.0362278	0.297745	-3.80987	RTKN2
206577_at	-1.70186	3.43081	-2.97675	0.00642282	0.149052	-2.32428	VIP
212096_s_at	-1.70167	8.75017	-3.16333	0.00409386	0.126314	-1.92932	MTUS1
206632_s_at	1.70078	6.01859	4.33052	0.000214865	0.0524453	0.685154	APOBEC3B
219152_at	-1.69773	2.30178	-2.62873	0.0145044	0.207002	-3.03161	PODXL2
205368_at	-1.69697	2.97164	-2.90742	0.00757581	0.158267	-2.46846	FAM131B
206073_at	-1.69482	2.64357	-3.40788	0.00224244	0.103042	-1.39846	COLQ
226388_at	-1.69348	7.97579	-3.38521	0.00237226	0.104263	-1.44821	TCEA3
225615_at	1.69314	4.52572	3.02285	0.00575094	0.141749	-2.22759	IFFO2
1564679_at	-1.69287	3.32324	-2.73965	0.0112327	0.185871	-2.81082	ASB15
213402_at	1.69274	3.60311	3.37299	0.00244529	0.105856	-1.47501	ZNF787
1559274_at	1.69199	1.03484	2.55752	0.0170543	0.22205	-3.17082	ZNF732
212314_at	1.69195	8.58113	2.98799	0.00625247	0.147529	-2.30077	SEL1L3
205073_at	-1.69063	2.69514	-2.26368	0.0326124	0.286065	-3.72169	CYP2J2
229152_at	1.68968	2.69076	2.04855	0.0512434	0.342761	-4.09785	FDCSP
204729_s_at	1.68806	4.47494	3.52707	0.00166564	0.092175	-1.13528	STX1A
231313_at	1.68757	2.63371	4.11409	0.000374951	0.0612714	0.189638	FLJ27354
205599_at	1.68602	4.06024	3.88435	0.000674929	0.0724985	-0.333297	TRAF1
241368_at	-1.68601	6.16218	-4.11542	0.000373671	0.0612714	0.192682	PLIN5
1552509_a_at	-1.68401	5.96717	-2.04328	0.0517998	0.343935	-4.10674	CD300LG
210279_at	1.68348	3.86557	1.62775	0.116231	0.472107	-4.75481	GPR18
1554044_a_at	-1.68278	5.24009	-3.06683	0.00517307	0.137795	-2.13479	MRAP
1558743_at	1.68252	1.64119	2.51996	0.0185616	0.230126	-3.2434	ZNF620
205231_s_at	-1.68227	7.13441	-4.65363	9.33344e-05	0.0417988	1.42668	EPM2A
214974_x_at	1.68212	4.65402	1.73233	0.0956499	0.438325	-4.60216	CXCL5
227834_at	-1.68191	4.37	-1.55896	0.131691	0.494826	-4.85111	TXLNB
208926_at	1.6808	5.80421	3.76509	0.000914035	0.0753492	-0.602837	NEU1
228731_at	-1.68037	7.29378	-2.71647	0.0118531	0.19028	-2.85736	GUCY1A2
227801_at	1.67984	4.95033	3.32165	0.00277638	0.110288	-1.58716	TRIM59
213110_s_at	-1.67895	5.79099	-4.2339	0.000275571	0.0557005	0.463707	COL4A5
204850_s_at	-1.67769	3.5454	-2.86692	0.00833781	0.164872	-2.55199	DCX
204471_at	1.67678	6.69282	2.74004	0.0112226	0.185871	-2.81005	GAP43
202326_at	1.6762	3.70578	2.72816	0.0115364	0.188153	-2.83392	EHMT2
237509_at	-1.67566	2.81829	-3.0212	0.00577386	0.142	-2.23107	RP11-215H22.1
236374_at	-1.67276	2.78227	-2.71005	0.0120303	0.191934	-2.8702	CTXN3
239337_at	-1.67203	2.49009	-2.40098	0.0241901	0.255567	-3.46924	LOC400768
206219_s_at	1.67004	5.85799	3.32798	0.00273332	0.109403	-1.57336	VAV1
208158_s_at	-1.66869	8.96828	-3.87586	0.000689692	0.0725268	-0.352535	OSBPL1A
214482_at	1.66804	4.33492	5.05419	3.3221e-05	0.0354529	2.34295	ZBTB25
230673_at	1.66784	1.9787	1.91256	0.0674344	0.382213	-4.32225	PKHD1L1
205119_s_at	1.66675	6.7915	2.5867	0.0159626	0.214912	-3.11403	FPR1
206380_s_at	1.6653	2.83599	2.48599	0.0200302	0.237116	-3.30851	CFP
1554960_at	-1.66516	1.82704	-2.85099	0.00865683	0.166953	-2.58467	C1orf110
217655_at	1.66485	3.87401	3.39549	0.00231254	0.103485	-1.42568	LOC100127972
228167_at	1.66261	6.5445	3.6193	0.00132125	0.0854905	-0.929942	KLHL6
206214_at	1.66259	4.41869	3.34856	0.00259774	0.108499	-1.52843	PLA2G7
222918_at	-1.66242	6.07518	-3.51612	0.00171194	0.0926736	-1.15957	RAB9B
212488_at	1.66178	9.96452	3.29799	0.00294323	0.112799	-1.63865	COL5A1
1561353_at	-1.66165	2.99823	-2.39088	0.0247342	0.258252	-3.48812	LOC101927690
224794_s_at	1.66161	5.46626	3.32424	0.00275869	0.110096	-1.58151	CERCAM
219593_at	1.66102	5.9735	3.41037	0.00222861	0.103042	-1.39299	SLC15A3
220771_at	-1.65937	3.19235	-2.56146	0.0169028	0.221125	-3.16317	LINC00328
222646_s_at	1.65894	8.27847	3.81322	0.000808881	0.0747337	-0.494239	ERO1L
1560413_at	-1.6581	2.35412	-2.35454	0.0267852	0.266667	-3.55564	LINC00298
220850_at	-1.65771	0.618514	-2.4645	0.0210145	0.242606	-3.34945	MORC1
233591_at	1.65532	1.31874	2.3862	0.0249899	0.259511	-3.49685	RP11-476D10.1
225247_at	1.65478	5.00679	2.84169	0.00884869	0.168337	-2.60375	TMEM259
213539_at	1.65475	6.06374	2.6901	0.0125978	0.195145	-2.91004	CD3D
241793_at	-1.65426	4.4131	-1.7524	0.0920764	0.431423	-4.57203	MSS51
213222_at	-1.65265	8.9813	-3.28148	0.00306539	0.114043	-1.67452	PLCB1
227657_at	-1.65227	6.34065	-4.73457	7.57321e-05	0.0381286	1.61231	RNF150
227645_at	1.65073	6.28122	2.97913	0.00638632	0.148562	-2.31929	PIK3R5
221207_s_at	-1.65036	6.34491	-3.70479	0.00106486	0.080101	-0.738483	NBEA
209795_at	1.65	6.46111	2.67712	0.0129804	0.197079	-2.93588	CD69
1557636_a_at	1.64964	2.39284	2.24898	0.033657	0.290391	-3.74817	C7orf57
205590_at	1.64924	5.77372	2.08881	0.047163	0.331185	-4.02937	RASGRP1
235939_at	1.64908	4.53406	3.23804	0.00341053	0.118394	-1.76857	RP1-228H13.5
221591_s_at	1.64857	4.23614	3.63206	0.00127947	0.0842832	-0.901437	FAM64A
213416_at	1.64712	6.33582	2.91348	0.00746768	0.157026	-2.45592	ITGA4
1569832_at	-1.64544	2.68678	-2.4029	0.0240878	0.255567	-3.46564	LOC100131655
221029_s_at	1.64503	5.64748	3.45637	0.0019875	0.098458	-1.29171	WNT5B
205030_at	-1.6434	3.68164	-2.6881	0.012656	0.19525	-2.91402	FABP7
225402_at	1.64229	5.17615	2.80576	0.00962745	0.173783	-2.67707	TP53RK
225655_at	1.64114	4.96448	2.74756	0.0110281	0.184845	-2.7949	UHRF1
230769_at	-1.64042	6.04188	-3.86078	0.000716701	0.0725268	-0.386688	DENND2C
219949_at	-1.63692	7.20791	-3.66274	0.00118422	0.0819584	-0.83279	LRRC2
1556771_a_at	1.6364	4.10185	3.91489	0.000624358	0.0710515	-0.264039	CNTFR-AS1
219019_at	1.63599	4.25885	3.32023	0.00278613	0.110288	-1.59025	PIDD1
226452_at	1.63565	8.26714	3.2747	0.0031169	0.114991	-1.68922	PDK1
236646_at	1.63488	5.23343	2.41004	0.0237116	0.254223	-3.45227	TMEM52B
206743_s_at	1.63384	3.42779	2.91329	0.00747109	0.157026	-2.45632	ASGR1
210367_s_at	1.63285	7.48045	3.05803	0.00528413	0.138832	-2.15341	PTGES
201292_at	1.63257	5.51069	3.02155	0.00576897	0.141972	-2.23033	TOP2A
210311_at	-1.63248	3.08154	-2.6953	0.0124476	0.194476	-2.89968	FGF5
201792_at	1.63235	8.76383	3.45579	0.00199035	0.098458	-1.29298	AEBP1
223904_at	-1.63228	4.4872	-3.99879	0.000503864	0.0663826	-0.0733133	PRKAG3
217345_at	-1.63222	2.79791	-2.85001	0.00867694	0.167223	-2.58669	RP11-15P13.1
215429_s_at	1.63086	3.26715	2.66366	0.0133886	0.198917	-2.9626	ZNF428
244834_at	1.63084	4.81166	3.40159	0.00227778	0.10345	-1.41229	RSG1
203201_at	1.63007	5.88674	4.07242	0.000417259	0.0634723	0.0944979	PMM2
214621_at	-1.62915	1.66391	-1.9491	0.0626933	0.369863	-4.26302	GYS2
221342_at	-1.62902	2.28407	-3.13582	0.00437718	0.129741	-1.98814	C6orf25
232377_at	1.62791	2.15467	2.97067	0.0065169	0.149873	-2.33699	NXPH1
219400_at	1.62785	4.21693	3.17762	0.00395366	0.124305	-1.89867	CNTNAP1
222717_at	-1.62755	7.04764	-2.80015	0.00975481	0.174581	-2.68848	SDPR
218070_s_at	1.62739	6.17513	4.12337	0.000366129	0.0610079	0.210828	GMPPA
236131_at	-1.62735	4.73251	-3.23343	0.00344937	0.119137	-1.77855	RP11-2E11.9
206717_at	-1.62726	3.35237	-1.60134	0.121979	0.481531	-4.79218	MYH8
242754_at	-1.62682	3.13077	-3.2916	0.00298993	0.112973	-1.65254	LOC101559451
1556405_s_at	-1.62597	2.49287	-3.47576	0.00189363	0.0965807	-1.24889	LOC374890
227863_at	1.62532	3.58613	2.31797	0.0290053	0.274835	-3.62296	IFITM10
1563371_at	1.62203	2.15434	2.81398	0.0094437	0.172596	-2.66033	LOC101929167
210517_s_at	-1.62191	8.75532	-3.46942	0.00192384	0.0972826	-1.2629	AKAP12
232892_at	-1.62175	3.64317	-2.00383	0.0561406	0.354665	-4.17284	C20orf166
218560_s_at	1.62138	4.62875	3.86654	0.000706257	0.0725268	-0.373637	JMJD4
201250_s_at	1.62073	6.54592	2.81333	0.00945814	0.172637	-2.66166	SLC2A1
206150_at	1.62036	5.69561	2.9342	0.00710881	0.155035	-2.41294	CD27
205923_at	-1.61978	5.93106	-3.89387	0.000658746	0.0724596	-0.311716	RELN
205968_at	-1.61913	6.89955	-3.75887	0.000928557	0.0753492	-0.61684	KCNS3
228918_at	1.6191	6.31848	2.86202	0.00843468	0.165649	-2.56204	SLC43A2
207316_at	1.61807	8.10421	1.64187	0.113253	0.467081	-4.73464	HAS1
202953_at	1.61775	8.96935	2.66478	0.013354	0.198917	-2.96037	C1QB
201923_at	1.61761	10.3333	4.19916	0.000301337	0.0557005	0.384157	PRDX4
226722_at	1.61726	7.87839	3.89978	0.000648891	0.0724596	-0.298313	FAM20C
220703_at	-1.61687	3.48497	-2.76816	0.0105117	0.180675	-2.75333	IDI2-AS1
218232_at	1.61656	7.79862	2.33886	0.0277172	0.270287	-3.58458	C1QA
203680_at	-1.61644	8.37163	-3.18585	0.00387505	0.123395	-1.881	PRKAR2B
202565_s_at	-1.61622	9.63134	-3.90323	0.000643208	0.0720644	-0.29049	SVIL
236666_s_at	-1.61592	3.59833	-2.87986	0.0080868	0.162673	-2.52536	LRRC10B
204269_at	1.61572	4.42111	1.97919	0.0590125	0.361797	-4.21367	PIM2
238480_at	1.61509	6.76075	2.672	0.0131341	0.198318	-2.94604	TTC39C
202284_s_at	1.61477	7.56069	3.77758	0.000885522	0.0753405	-0.57468	CDKN1A
227346_at	1.61468	8.33017	3.20682	0.00368154	0.121185	-1.83591	IKZF1
230624_at	-1.61428	6.40895	-4.58635	0.000111041	0.0440908	1.27229	SLC25A27
1570289_at	-1.614	3.51539	-2.73728	0.0112946	0.186039	-2.81558	LOC646736
235921_at	-1.61343	4.06248	-3.05968	0.00526312	0.138597	-2.14992	LOC102723721
208338_at	1.6127	2.2186	2.92566	0.00725467	0.155977	-2.43067	P2RX3
208247_at	-1.61267	4.25794	-3.55571	0.00155026	0.090345	-1.07167	ERC2-IT1
235651_at	1.60949	3.09824	1.99821	0.0567841	0.356426	-4.18218	TTC22
227341_at	-1.60929	5.99428	-4.31271	0.000224959	0.0535284	0.644301	BEND7
222848_at	1.60841	5.15347	3.13288	0.00440856	0.129857	-1.99441	CENPK
1557091_at	-1.60668	4.37952	-2.80695	0.00960064	0.173755	-2.67465	MAMSTR
214591_at	-1.60665	2.84742	-2.23802	0.0344554	0.292933	-3.76784	KLHL4
228964_at	1.60605	7.299	2.77919	0.0102446	0.178666	-2.73101	PRDM1
218084_x_at	1.60581	7.24503	3.30629	0.00288361	0.1118	-1.6206	FXYD5
239822_at	-1.60553	2.82822	-2.25145	0.0334789	0.289773	-3.74372	LINC01354
201131_s_at	1.60514	2.41173	2.3178	0.029016	0.274853	-3.62327	CDH1
1556195_a_at	-1.604	3.45498	-2.85153	0.00864582	0.166917	-2.58357	RP4-798A10.7
221167_s_at	-1.59969	2.18835	-3.12017	0.00454673	0.131497	-2.02152	CCDC70
218223_s_at	1.5972	4.89791	2.26714	0.032371	0.285111	-3.71544	PLEKHO1
204854_at	1.59671	3.25025	2.44878	0.0217622	0.246779	-3.37926	LEPREL2
227623_at	-1.59599	8.57867	-3.16591	0.00406821	0.125905	-1.92379	CACNA2D1
213888_s_at	1.59557	6.57289	2.70665	0.0121254	0.192476	-2.877	TRAF3IP3
220059_at	1.59514	3.10479	1.63357	0.114997	0.470435	-4.74652	STAP1
221004_s_at	1.59506	6.47819	2.99041	0.00621627	0.147108	-2.29569	ITM2C
217948_at	1.594	5.0406	3.95649	0.000561434	0.0689806	-0.169555	FAM127B
240413_at	1.59374	4.22581	2.53939	0.0177669	0.225698	-3.20592	PYHIN1
1558641_at	-1.59333	9.4558	-2.2578	0.0330267	0.28795	-3.73229	SPATA24
205718_at	1.59179	4.76538	2.67139	0.0131525	0.198336	-2.94725	ITGB7
200965_s_at	-1.59113	8.91418	-3.31812	0.00280071	0.110299	-1.59485	ABLIM1
225424_at	-1.59065	8.32543	-2.67846	0.0129404	0.196969	-2.93321	GPAM
223828_s_at	-1.59063	2.89555	-2.4184	0.0232777	0.252784	-3.43657	LGALS12
206191_at	-1.5899	5.27462	-2.85293	0.0086174	0.166722	-2.5807	ENTPD3
220091_at	1.58954	2.57763	2.46847	0.0208291	0.241687	-3.34189	SLC2A6
206804_at	1.58913	4.30423	2.30495	0.0298354	0.277801	-3.64676	CD3G
205496_at	-1.5878	2.55889	-2.32	0.0288779	0.274302	-3.61924	KIAA0408
1554732_at	-1.58638	2.69569	-2.56311	0.0168399	0.22076	-3.15997	LOC728175
221096_s_at	1.58584	3.59548	2.63006	0.0144604	0.206698	-3.029	TMCO6
205449_at	1.58565	6.43875	2.96153	0.0066606	0.150794	-2.35605	SAC3D1
205113_at	-1.58503	2.9234	-2.68988	0.0126041	0.195145	-2.91047	NEFM
236246_x_at	-1.58401	3.09062	-3.2107	0.00364674	0.120638	-1.82755	LOC653160
219643_at	-1.58205	5.58837	-2.22334	0.0355516	0.296226	-3.79409	LRP1B
228252_at	1.58126	4.20513	2.73338	0.0113975	0.18719	-2.82344	PIF1
218542_at	1.58092	5.22962	3.31762	0.00280418	0.110301	-1.59595	CEP55
227497_at	-1.58	6.81177	-3.37646	0.00242431	0.105594	-1.46739	SOX6
221204_s_at	1.57968	11.0407	2.3045	0.0298643	0.277813	-3.64758	CRTAC1
230611_at	-1.5793	5.64501	-3.59594	0.00140125	0.0878591	-0.982077	SYPL2
202992_at	-1.57816	7.18492	-1.4788	0.151799	0.522782	-4.95906	C7
203001_s_at	1.57794	3.95541	2.78968	0.00999676	0.176212	-2.70976	STMN2
235609_at	1.57608	4.42931	3.14076	0.00432491	0.129357	-1.97758	BRIP1
239919_at	1.57602	4.22907	3.04466	0.00545714	0.140226	-2.18165	TBX5-AS1
209560_s_at	-1.5752	4.04251	-2.11748	0.0444366	0.323962	-3.98005	DLK1
205241_at	1.57486	7.32836	4.17948	0.000316975	0.0561819	0.339128	SCO2
243968_x_at	1.57427	3.30714	1.86128	0.0746138	0.395798	-4.40399	FCRL1
210052_s_at	1.57402	4.86518	3.14168	0.00431526	0.129146	-1.97562	TPX2
216250_s_at	1.5735	8.47285	4.73165	7.63056e-05	0.0381286	1.60561	LPXN
206588_at	1.57312	4.02505	2.07023	0.0490084	0.335539	-4.06108	DAZL
1555018_at	-1.57268	2.66128	-2.57669	0.0163293	0.21797	-3.13354	OR2C3
230384_at	-1.57234	3.8224	-2.28475	0.0311665	0.281911	-3.68354	ANKRD23
201614_s_at	1.57095	4.66706	2.46367	0.0210532	0.242624	-3.35102	RUVBL1
230147_at	-1.57092	3.60421	-2.17854	0.0390948	0.307821	-3.87351	F2RL2
204774_at	1.57057	9.04602	3.29662	0.00295319	0.112799	-1.64163	EVI2A
237719_x_at	-1.5703	4.16631	-2.36599	0.0261228	0.263906	-3.53444	RGS7BP
204247_s_at	1.56989	4.40692	1.99226	0.0574736	0.35798	-4.19206	CDK5
209686_at	-1.56802	4.49814	-1.79714	0.0845165	0.417165	-4.50389	S100B
230498_at	1.56784	3.77643	2.05155	0.0509281	0.341585	-4.09277	MCHR1
203929_s_at	-1.56771	5.9592	-3.57413	0.00148019	0.0891294	-1.03067	MAPT
209497_s_at	1.56708	5.63937	3.39639	0.00230738	0.103485	-1.4237	RBM4B
1558819_at	-1.56699	3.79709	-2.60236	0.0154042	0.21172	-3.08341	LOC101929759
228472_at	1.56589	3.14363	3.04006	0.00551791	0.14078	-2.19136	CCDC61
215241_at	-1.56491	3.14954	-2.22099	0.0357295	0.296666	-3.79827	ANO3
227088_at	-1.56417	7.82689	-2.56512	0.0167634	0.22036	-3.15606	PDE5A
209071_s_at	-1.56414	10.9458	-2.16176	0.0405017	0.311453	-3.90298	RGS5
238732_at	1.56406	4.89472	2.9828	0.00633054	0.148105	-2.31162	COL24A1
212680_x_at	1.56404	5.95778	2.91465	0.00744696	0.157026	-2.4535	PPP1R14B
231377_at	1.56395	3.31827	2.68336	0.012795	0.196037	-2.92346	CXorf65
209696_at	1.56235	6.90175	2.67861	0.0129358	0.196969	-2.93291	FBP1
216598_s_at	1.56178	6.28783	2.11658	0.0445199	0.323968	-3.9816	CCL2
232629_at	1.56145	3.18258	1.62654	0.116491	0.472557	-4.75654	PROK2
208004_at	-1.56068	3.19961	-2.83767	0.00893269	0.169112	-2.61197	PROL1
236787_at	1.56046	2.70323	2.24319	0.0340767	0.291618	-3.75857	LOC101928173
228298_at	1.56041	4.7974	2.50494	0.0191981	0.233559	-3.27224	PCED1B
219464_at	-1.55962	2.94675	-2.62837	0.0145165	0.207067	-3.03233	CA14
227182_at	1.55885	2.70634	2.71591	0.0118685	0.19039	-2.85848	SUSD3
232456_at	-1.55666	4.28382	-2.08853	0.0471903	0.331185	-4.02985	C10orf71
219064_at	-1.55655	8.00422	-3.01306	0.00588785	0.143521	-2.24819	ITIH5
209189_at	1.55558	6.62558	1.48936	0.149016	0.51906	-4.9451	FOS
219895_at	-1.55518	4.11109	-1.85691	0.0752549	0.397045	-4.41088	TMEM255A
222039_at	1.55515	5.11576	3.5253	0.00167306	0.0923051	-1.13922	KIF18B
1560378_at	-1.55433	2.20624	-2.6099	0.0151415	0.210091	-3.06862	GRIK1-AS2
211336_x_at	1.5523	5.41882	2.60641	0.0152625	0.210838	-3.07547	LILRB1
218282_at	1.55184	5.42685	2.30818	0.0296277	0.276858	-3.64087	EDEM2
204122_at	1.5515	8.61039	3.14737	0.00425595	0.128462	-1.96345	TYROBP
210607_at	1.55117	3.20741	2.36835	0.0259878	0.263706	-3.53005	FLT3LG
221666_s_at	1.55091	7.28818	4.06642	0.000423729	0.0634723	0.0808057	PYCARD
207201_s_at	1.55044	2.90354	2.83324	0.00902623	0.169725	-2.62103	SLC22A1
202888_s_at	1.55032	8.43716	3.20212	0.00372405	0.12156	-1.84602	ANPEP
223502_s_at	1.54992	9.17054	2.99412	0.00616139	0.146682	-2.28793	TNFSF13B
210739_x_at	-1.54931	5.64604	-4.45039	0.000157729	0.0491911	0.960189	SLC4A4
236166_at	-1.54897	6.40187	-3.65805	0.00119832	0.0821528	-0.843296	LOC285147
211726_s_at	-1.54818	7.48296	-2.09782	0.0462904	0.328747	-4.01392	FMO2
211434_s_at	1.54762	5.67224	3.34285	0.00263469	0.108636	-1.54091	CCRL2
213943_at	1.54613	8.17157	4.10499	0.000383811	0.0613592	0.168855	TWIST1
219655_at	-1.54608	3.56556	-2.27854	0.0315865	0.283005	-3.69481	SUGCT
215035_at	1.54596	2.50941	2.16422	0.0402924	0.310523	-3.89866	IGLV6-57
234725_s_at	1.54585	6.19363	2.91358	0.00746578	0.157026	-2.4557	SEMA4B
1555244_at	1.54488	1.28588	2.8175	0.00936604	0.171784	-2.65315	LOC554207
1553185_at	-1.54233	9.38753	-2.84863	0.00870524	0.167414	-2.58953	RASEF
206677_at	-1.54227	3.27535	-2.1259	0.0436625	0.321734	-3.96547	KRT31
203951_at	-1.54147	5.22951	-2.79308	0.00991743	0.17559	-2.70284	CNN1
227282_at	-1.54133	4.71892	-2.10061	0.0460229	0.327865	-4.00912	PCDH19
209343_at	-1.54036	6.86299	-3.66986	0.00116311	0.081599	-0.816826	EFHD1
229941_at	-1.53975	3.33891	-2.68339	0.0127942	0.196037	-2.9234	FAM166B
243669_s_at	-1.53923	3.71695	-3.26964	0.00315593	0.115111	-1.70019	PRAP1
218818_at	-1.53847	5.60478	-2.80139	0.00972651	0.174448	-2.68596	FHL3
203901_at	1.53648	3.4016	2.23045	0.0350168	0.294727	-3.78139	TAB1
219799_s_at	1.53566	8.09018	2.97464	0.00645526	0.149342	-2.32868	DHRS9
211429_s_at	1.53493	7.41308	2.4005	0.0242156	0.255669	-3.47013	SERPINA1
220158_at	1.53349	2.86859	2.65642	0.0136131	0.200776	-2.97695	LGALS14
1564945_at	-1.53285	1.91119	-3.13937	0.00433961	0.129439	-1.98056	TBX20
1255_g_at	1.53275	4.03019	2.66771	0.0132645	0.198685	-2.95457	GUCA1A
224069_x_at	-1.53254	4.44027	-3.39418	0.00232004	0.103485	-1.42854	P2RX2
211742_s_at	1.53211	9.05989	3.61201	0.00134573	0.0864606	-0.946227	EVI2B
211734_s_at	-1.53201	6.05589	-2.35669	0.0266596	0.26613	-3.55167	FCER1A
227925_at	1.53179	3.11804	2.30621	0.029754	0.277632	-3.64446	ST3GAL4-AS1
1558660_at	1.53168	2.89416	2.88236	0.00803907	0.162414	-2.5202	LINC00703
229084_at	-1.53147	6.04466	-2.64163	0.0140826	0.20429	-3.00619	CNTN4
219690_at	1.53079	6.29152	3.20429	0.00370434	0.121366	-1.84135	IGFLR1
232038_at	1.53057	4.72266	3.60605	0.00136606	0.0867965	-0.959524	TBC1D32
213068_at	1.53033	10.8661	4.04222	0.000450837	0.0643571	0.025626	DPT
219059_s_at	-1.53022	7.33441	-3.36664	0.00248405	0.106278	-1.4889	LYVE1
1570238_at	-1.52995	5.54147	-4.10166	0.000387103	0.0616598	0.161255	ZNF527
221848_at	1.52683	4.77925	2.44413	0.021988	0.247416	-3.38806	ZGPAT
223349_s_at	-1.5266	5.18891	-2.8086	0.0095637	0.173374	-2.6713	BOK
210473_s_at	-1.5266	7.27751	-3.64529	0.00123752	0.0831345	-0.871857	GPR125
209581_at	-1.52428	7.94447	-3.34109	0.00264616	0.108863	-1.54474	PLA2G16
228720_at	1.52419	5.23868	3.38173	0.00239285	0.104747	-1.45585	SORCS2
218358_at	1.52367	8.90755	3.3824	0.00238888	0.104657	-1.45438	CRELD2
233344_x_at	1.5233	1.74546	2.79462	0.00988176	0.175303	-2.69971	KIAA1875
229622_at	1.5231	4.58343	1.99285	0.0574045	0.357797	-4.19107	FAM132B
1556392_a_at	-1.52297	2.88391	-2.4564	0.0213965	0.244688	-3.36482	CTD-2373J6.1
220590_at	1.52263	4.27145	2.95738	0.0067269	0.151213	-2.36471	ITFG2
218736_s_at	-1.52201	8.6449	-5.08351	3.08077e-05	0.0354529	2.4097	PALMD
207103_at	-1.522	4.18847	-2.75004	0.0109647	0.18429	-2.78991	KCND2
223786_at	1.52185	2.02243	1.81744	0.0812668	0.410476	-4.47256	CHST6
1559333_at	-1.52168	1.94561	-2.48246	0.0201891	0.238153	-3.31526	LOC101927416
205098_at	1.51973	9.16028	3.64243	0.00124646	0.0831345	-0.878243	CCR1
228523_at	-1.51962	6.30179	-3.67723	0.00114168	0.0814897	-0.800318	NANOS1
222895_s_at	1.51931	5.93126	2.28386	0.0312267	0.281911	-3.68516	BCL11B
219505_at	1.51877	9.02823	3.53175	0.00164622	0.0918442	-1.12489	CECR1
1553780_at	-1.51856	3.62148	-3.57029	0.00149456	0.0894989	-1.03924	LINC00638
235987_at	1.51715	5.02058	2.92133	0.00732971	0.156426	-2.43965	PRKXP1
239537_at	-1.51714	2.21322	-1.89209	0.0702241	0.387232	-4.35507	ST8SIA2
229779_at	-1.51709	4.86133	-1.91083	0.0676668	0.382568	-4.32504	COL4A4
1561472_at	-1.51581	2.3207	-2.91461	0.00744756	0.157026	-2.45357	LOC728805
1553447_at	-1.51578	4.35982	-2.86275	0.00842021	0.165484	-2.56055	AGBL1
207452_s_at	-1.5143	2.49746	-2.74953	0.0109779	0.184341	-2.79095	CNTN5
227154_at	1.51425	5.06492	2.17385	0.0394834	0.308806	-3.88176	IGSF21
227850_x_at	1.51242	6.03935	2.68004	0.0128933	0.196582	-2.93007	CDC42EP5
221271_at	1.51183	3.40585	3.02876	0.00566987	0.141245	-2.21516	IL21
243937_x_at	1.51154	3.77495	2.81556	0.00940876	0.172452	-2.65711	AGAP6
223681_s_at	-1.51099	5.57859	-2.29944	0.0301932	0.278781	-3.65681	INADL
204103_at	1.5107	5.99762	3.09881	0.00478832	0.133982	-2.06698	CCL4
1569763_at	-1.50972	3.29625	-3.01887	0.00580624	0.14223	-2.23597	LOC101929328
226311_at	1.50961	8.2789	3.13455	0.00439069	0.129741	-1.99084	ADAMTS2
238196_at	-1.50775	1.46178	-2.70083	0.0122895	0.19369	-2.88862	LOC285095
1563445_x_at	1.50749	4.32884	3.16121	0.00411498	0.126753	-1.93384	CTSLP8
213308_at	-1.50736	6.22191	-1.61687	0.118572	0.476176	-4.77027	SHANK2
218204_s_at	-1.5071	9.39005	-3.55644	0.0015474	0.090345	-1.07003	FYCO1
206439_at	1.50395	3.96173	1.6909	0.103403	0.452356	-4.66353	EPYC
239185_at	-1.50265	5.34177	-3.5437	0.00159767	0.0910335	-1.09836	ABCA9
203879_at	1.50249	6.99053	3.72674	0.00100731	0.0791299	-0.689142	PIK3CD
238124_at	-1.50222	5.33065	-2.56336	0.0168303	0.220723	-3.15948	MYOM3
227113_at	-1.50219	6.27065	-3.3292	0.00272509	0.109358	-1.57069	ADHFE1
1557448_a_at	-1.50207	1.86952	-2.65815	0.0135591	0.200273	-2.97353	RP11-486A14.1
228703_at	1.50161	5.9667	2.32664	0.0284641	0.272648	-3.60705	P4HA3
219948_x_at	1.50127	1.53836	2.21271	0.0363648	0.298215	-3.81303	UGT2A3
229578_at	-1.50122	3.88772	-2.4115	0.0236351	0.254029	-3.44952	JPH2
221967_at	1.50109	4.41007	2.67764	0.0129649	0.197066	-2.93485	NXPH4
1559584_a_at	1.50089	7.43066	2.27865	0.031579	0.283005	-3.69461	C16orf54
223553_s_at	1.50054	6.60486	4.21655	0.000288153	0.0557005	0.423971	DOK3
226264_at	1.50049	6.33968	3.92321	0.000611235	0.0703564	-0.245147	SUSD1
237326_at	-1.50048	2.34788	-1.87363	0.0728262	0.392525	-4.38445	LINC00310
214106_s_at	1.5003	7.13825	3.46806	0.00193041	0.0972826	-1.26591	GMDS
204638_at	1.49958	7.11508	2.57153	0.0165218	0.218704	-3.1436	ACP5
225278_at	-1.49895	8.64632	-4.35622	0.000201092	0.0516819	0.744101	PRKAB2
205542_at	1.49883	8.50945	2.91366	0.00746448	0.157026	-2.45555	STEAP1
230710_at	1.49862	4.42459	2.37238	0.0257595	0.262712	-3.52257	MIR210HG
206715_at	1.49756	7.37416	3.19651	0.00377554	0.122587	-1.85811	TFEC
209821_at	-1.49701	6.69297	-2.20852	0.0366903	0.299384	-3.82048	IL33
226573_at	1.49686	3.45317	2.44956	0.0217248	0.246779	-3.37779	DIRAS1
208078_s_at	1.49648	6.96049	2.99524	0.0061449	0.146682	-2.28559	SIK1
224352_s_at	-1.49621	8.97153	-3.65916	0.00119496	0.0821528	-0.840806	CFL2
1561319_at	-1.49592	2.73301	-2.84592	0.00876094	0.167614	-2.59508	OTX2-AS1
203417_at	1.49538	5.81667	2.69955	0.012326	0.193935	-2.89119	MFAP2
211654_x_at	1.49503	8.69293	2.56473	0.0167781	0.22036	-3.15681	HLA-DQB1
1561331_at	1.49481	0.00266144	2.16982	0.0398207	0.309512	-3.88885	ERVMER61-1
1552377_s_at	1.494	4.59121	3.03798	0.00554553	0.140961	-2.19573	TVP23C
206307_s_at	1.49348	5.7722	2.03267	0.0529366	0.346662	-4.1246	FOXD1
37145_at	1.49317	2.90463	2.22294	0.0355817	0.296226	-3.7948	GNLY
228698_at	-1.49299	7.89358	-1.90157	0.0689203	0.384434	-4.33991	SOX7
214951_at	-1.49294	3.50371	-2.87801	0.00812218	0.163024	-2.52916	SLC26A10
1570447_at	-1.49034	4.30829	-3.04858	0.00540579	0.140017	-2.17337	LINC00452
218970_s_at	-1.49021	7.87223	-3.42016	0.00217501	0.103042	-1.37146	CUTC
210314_x_at	1.48983	7.68659	3.27114	0.00314431	0.115054	-1.69694	TNFSF13
227084_at	-1.48979	7.41258	-3.35538	0.00255426	0.107675	-1.51352	DTNA
231527_at	-1.4894	1.31681	-3.58035	0.00145727	0.0887248	-1.01684	FLJ36840
219188_s_at	-1.48793	5.36891	-3.08003	0.00501085	0.135951	-2.10684	MACROD1
201631_s_at	1.48793	10.4247	3.83898	0.000757592	0.0736958	-0.436015	IER3
241521_at	-1.48783	2.88162	-3.15571	0.00417052	0.127673	-1.94563	RP11-90C4.2
236965_at	1.48714	2.20254	2.72815	0.0115366	0.188153	-2.83394	UBQLNL
1556536_at	-1.48678	1.73036	-3.05614	0.0053082	0.139051	-2.1574	LOC729224
201050_at	1.48623	7.4963	3.92569	0.000607374	0.0702163	-0.23951	PLD3
1558672_at	-1.48553	3.56338	-1.7175	0.0983672	0.443602	-4.62426	BC040734
209933_s_at	1.48415	6.149	3.24467	0.00335558	0.11748	-1.75426	CD300A
225502_at	1.48338	7.53345	4.19215	0.000306817	0.0557005	0.368117	DOCK8
241600_at	-1.48288	6.0906	-3.08923	0.00490054	0.135117	-2.08731	WIPF3
235458_at	1.48139	8.18305	2.30346	0.0299316	0.278043	-3.64948	HAVCR2
210044_s_at	1.48042	6.28205	3.82021	0.000794639	0.0742682	-0.478451	LYL1
210078_s_at	-1.48033	6.79764	-3.27195	0.00313812	0.115054	-1.6952	KCNAB1
219654_at	-1.4799	5.63632	-2.63665	0.014244	0.205326	-3.01601	PTPLA
202957_at	1.47958	8.42722	4.02188	0.000474954	0.0657046	-0.0207415	HCLS1
208208_at	-1.47943	2.61334	-2.10654	0.0454597	0.326397	-3.99892	MYH13
203335_at	-1.47939	9.57135	-4.56316	0.000117893	0.0462907	1.21907	PHYH
202180_s_at	1.47854	6.86753	4.80846	6.2583e-05	0.0370734	1.78161	MVP
227345_at	1.4776	6.79511	2.99049	0.00621515	0.147108	-2.29553	TNFRSF10D
206211_at	1.4776	5.70078	1.77635	0.0879618	0.423632	-4.53573	SELE
231986_at	-1.47744	3.84608	-3.24481	0.00335437	0.11748	-1.75394	RIMS1
212110_at	1.47708	10.8887	3.0175	0.00582534	0.14257	-2.23885	SLC39A14
218744_s_at	-1.47625	2.87269	-1.67981	0.105564	0.454993	-4.67975	PACSIN3
1552422_at	1.47608	4.1882	3.14834	0.00424592	0.128462	-1.96138	C10orf25
204192_at	1.4755	3.14935	2.22097	0.0357313	0.296666	-3.79831	CD37
227198_at	-1.47475	5.7399	-2.39484	0.0245196	0.257661	-3.48073	AFF3
1559406_at	-1.47455	4.13397	-1.92033	0.0664012	0.379758	-4.30973	ANKRD18A
204163_at	1.47314	5.62811	3.1938	0.00380059	0.122597	-1.86392	EMILIN1
207670_at	1.47303	3.61023	2.22982	0.0350639	0.294738	-3.78252	KRT85
205174_s_at	1.47242	5.81701	3.90736	0.000636471	0.0716589	-0.281126	QPCT
204444_at	1.47067	5.27644	3.30338	0.00290443	0.112147	-1.62695	KIF11
209283_at	-1.47066	8.05882	-3.22988	0.00347949	0.119573	-1.78621	CRYAB
210319_x_at	1.47041	5.23105	4.34086	0.000209213	0.0520212	0.708872	MSX2
206556_at	-1.46933	4.35228	-2.38875	0.0248499	0.258998	-3.49208	CLUL1
240070_at	1.46931	3.5175	2.32809	0.0283749	0.272454	-3.6044	TIGIT
214321_at	-1.46919	8.73549	-2.24916	0.0336436	0.290391	-3.74783	NOV
241031_at	-1.46878	4.10706	-2.05613	0.0504518	0.340214	-4.08503	C2CD4A
217362_x_at	1.46792	8.11163	3.24498	0.00335303	0.11748	-1.75359	HLA-DRB6
1561460_at	-1.46782	2.52115	-2.1532	0.0412374	0.313582	-3.91797	LOC101928185
201721_s_at	1.46773	10.3532	2.79772	0.00981037	0.174752	-2.69342	LAPTM5
243440_at	1.46742	4.35415	1.81182	0.0821559	0.412219	-4.48126	SIX3-AS1
225713_at	1.46704	3.51176	1.96019	0.0613136	0.367458	-4.24489	STK11IP
1570301_at	1.46683	4.64043	3.60108	0.00138326	0.0870916	-0.970617	RP11-6I2.3
220794_at	-1.46462	4.12002	-2.17581	0.0393207	0.308578	-3.87831	GREM2
203052_at	1.46405	7.71653	3.41118	0.00222414	0.103042	-1.39122	C2
207655_s_at	1.46257	7.62765	2.64915	0.0138418	0.202624	-2.99132	BLNK
228342_s_at	-1.46252	5.03466	-2.54418	0.0175761	0.224445	-3.19667	ALPK3
201645_at	1.46212	11.1899	2.8825	0.00803632	0.162414	-2.5199	TNC
208885_at	1.46201	6.9205	2.62307	0.0146934	0.20791	-3.04276	LCP1
227350_at	1.46201	5.67489	4.23702	0.000273371	0.0557005	0.470841	HELLS
230090_at	-1.46126	4.4756	-2.57632	0.016343	0.217998	-3.13426	GDNF
231559_at	1.46056	4.43472	3.58505	0.00144014	0.0887248	-1.00635	NNMT
1553043_a_at	1.45997	5.36177	3.0561	0.00530877	0.139051	-2.15749	CD300LF
207315_at	1.45968	3.83501	3.03861	0.00553715	0.140961	-2.19441	CD226
243823_at	-1.45935	2.84611	-3.1221	0.00452547	0.131263	-2.01741	RP1-28O17.1
238587_at	1.45908	4.93719	2.81098	0.00951034	0.17298	-2.66644	UBASH3B
213685_at	1.45901	4.81287	3.50347	0.00176698	0.0932525	-1.1876	TCEB3-AS1
214868_at	-1.45892	3.88487	-2.72611	0.0115912	0.188559	-2.83802	PIWIL1
220393_at	-1.45787	2.67602	-2.40403	0.0240278	0.255339	-3.46352	LGSN
236860_at	-1.45732	3.94225	-2.60578	0.0152846	0.211031	-3.07671	NPY6R
1553163_at	-1.45692	4.49477	-3.33166	0.00270857	0.109178	-1.56533	ADPRHL1
201481_s_at	1.45622	4.43625	2.48311	0.0201597	0.237961	-3.31401	PYGB
205359_at	-1.45607	4.9187	-3.86722	0.000705044	0.0725268	-0.372109	AKAP6
242649_x_at	1.45568	4.25752	2.60533	0.0153002	0.211083	-3.07759	HMGN2P46
228636_at	1.45507	7.30667	2.66527	0.0133391	0.198917	-2.95941	BHLHE22
231880_at	-1.45386	4.38699	-1.77314	0.0885039	0.42458	-4.54061	STRIP2
229057_at	-1.45365	3.01081	-2.68383	0.0127812	0.19602	-2.92252	SCN2A
217854_s_at	1.45345	7.06307	2.61382	0.015007	0.209424	-3.06094	POLR2E
231015_at	-1.45309	6.54102	-3.44522	0.0020435	0.100013	-1.3163	KLF15
211343_s_at	1.45143	6.33865	2.61131	0.015093	0.209693	-3.06586	COL13A1
213338_at	1.45	5.48095	2.61157	0.015084	0.209693	-3.06534	TMEM158
224918_x_at	-1.44971	8.94952	-3.33517	0.00268522	0.109007	-1.55768	MGST1
238422_at	1.44958	3.86617	2.6936	0.0124964	0.194538	-2.90305	LBX2-AS1
217260_x_at	1.44884	2.08939	1.68684	0.10419	0.453513	-4.66948	LOC102723479
238518_x_at	1.44863	4.02873	3.32146	0.00277767	0.110288	-1.58756	GLYCTK
204469_at	-1.4482	4.21611	-2.09127	0.0469233	0.330368	-4.02516	PTPRZ1
225665_at	-1.44816	10.8463	-4.63875	9.69888e-05	0.0420324	1.39255	ZAK
208198_x_at	-1.448	3.28806	-2.91303	0.00747568	0.157026	-2.45685	KIR2DS1
230127_at	1.44766	4.08609	2.01067	0.0553654	0.352921	-4.16144	RP6-99M1.2
230664_at	1.44759	4.44465	3.22823	0.00349355	0.119624	-1.78976	H2BFXP
204476_s_at	1.44713	3.85603	2.54353	0.0176016	0.224557	-3.19791	PC
204425_at	1.44649	4.43207	2.9405	0.00700312	0.154563	-2.39986	ARHGAP4
227717_at	-1.44571	6.13176	-3.62596	0.00129927	0.0848719	-0.915062	ARHGEF37
223218_s_at	1.44558	9.72417	4.29154	0.000237569	0.0541212	0.595764	NFKBIZ
229125_at	-1.44523	5.30097	-3.43821	0.00207949	0.100976	-1.33174	KANK4
220283_at	1.44422	5.25984	2.91719	0.00740219	0.156913	-2.44824	HHIPL2
1558195_at	-1.44367	4.03969	-2.58732	0.01594	0.214713	-3.11281	LINC00592
204224_s_at	1.44351	7.96517	2.9243	0.00727825	0.156238	-2.4335	GCH1
219181_at	-1.44196	3.00319	-2.0441	0.0517132	0.343797	-4.10537	LIPG
204694_at	1.44192	3.04667	2.26187	0.0327391	0.286803	-3.72495	AFP
223642_at	-1.44139	2.41758	-2.06076	0.0499733	0.338874	-4.07717	ZIC2
1564131_a_at	1.44097	2.69145	2.40834	0.0238007	0.254523	-3.45545	BSN-AS2
1558444_at	-1.44062	6.50952	-2.9203	0.00734765	0.156426	-2.44178	DQ592442
214608_s_at	-1.44051	4.10951	-1.69509	0.102594	0.451472	-4.65737	EYA1
219787_s_at	1.44016	6.88924	3.6426	0.00124593	0.0831345	-0.877866	ECT2
207814_at	-1.43915	2.13735	-3.22366	0.00353289	0.119624	-1.79962	DEFA6
1555053_at	-1.43836	4.43634	-2.69823	0.0123636	0.194135	-2.89382	SYT9
210042_s_at	1.43631	8.39101	3.51059	0.00173577	0.0930717	-1.17181	CTSZ
221209_s_at	-1.43621	3.1435	-2.84479	0.00878423	0.167812	-2.59739	OTOR
223366_at	-1.43606	7.83822	-3.68282	0.00112565	0.0811259	-0.787773	ZNF704
223893_at	-1.43542	2.0693	-2.18759	0.0383547	0.305207	-3.85756	ENAM
220431_at	-1.43524	3.38686	-2.17552	0.039345	0.30866	-3.87883	TMPRSS11E
237543_at	1.43453	1.45701	3.05467	0.00532702	0.13909	-2.1605	LOC100506286
228554_at	-1.43412	5.42941	-1.96396	0.0608518	0.366579	-4.23873	PGR
233926_at	-1.43397	2.50641	-1.95726	0.0616757	0.368178	-4.24969	RP11-102L12.2
216892_at	1.4335	2.56863	1.82537	0.0800265	0.407815	-4.46024	IGHG1
241199_x_at	-1.43294	4.26428	-2.42016	0.0231877	0.252273	-3.43327	DPPA4
203109_at	1.43145	3.18983	1.71813	0.0982501	0.443366	-4.62333	UBE2M
229626_at	1.4309	2.76418	2.76819	0.010511	0.180675	-2.75328	CCDC184
219812_at	1.43052	4.6122	2.5357	0.0179153	0.226479	-3.21305	PVRIG
204894_s_at	-1.43052	8.35237	-2.70334	0.0122184	0.193188	-2.88361	AOC3
230856_at	1.42983	4.51291	3.13082	0.00443066	0.130001	-1.99881	ARSG
236293_at	1.42911	4.74357	1.87044	0.0732843	0.393365	-4.38951	RHOH
206022_at	1.42901	7.02873	2.88827	0.00792742	0.161668	-2.50802	NDP
228728_at	-1.42881	9.88451	-3.26366	0.00320267	0.115811	-1.71315	CPED1
221318_at	-1.42853	3.27336	-2.41575	0.0234145	0.253302	-3.44155	NEUROD4
233318_at	-1.42785	1.09535	-1.85543	0.0754722	0.397192	-4.4132	BC047615
206584_at	1.42776	8.79541	3.04282	0.00548128	0.140435	-2.18552	LY96
204795_at	1.42769	2.94234	2.5174	0.0186684	0.230718	-3.24831	PRR3
230055_at	1.42747	2.90437	2.18426	0.0386257	0.30617	-3.86343	KHDC1
221163_s_at	-1.42606	4.43199	-2.74469	0.011102	0.18523	-2.80069	MLXIPL
205615_at	-1.42593	1.43216	-2.50387	0.0192441	0.233816	-3.27429	CPA1
214461_at	1.42589	5.72113	1.27316	0.214779	0.595398	-5.21398	LBP
216331_at	-1.42494	5.92415	-1.96744	0.0604268	0.36555	-4.23301	ITGA7
1562056_at	1.42493	4.35178	2.75109	0.010938	0.184066	-2.78779	AC017002.2
1569779_at	-1.42343	2.06461	-2.15523	0.0410616	0.313172	-3.91441	LINC01149
217338_at	-1.42257	1.66453	-2.66869	0.0132345	0.198518	-2.95262	KRT19P2
239321_at	-1.42185	3.17675	-2.16535	0.040197	0.310449	-3.89669	LOC441454
206826_at	-1.42113	4.18258	-3.94429	0.000579205	0.0696	-0.197273	PMP2
213992_at	-1.42099	3.91763	-2.82652	0.00916989	0.170613	-2.63476	COL4A6
201004_at	1.42077	10.2552	3.07085	0.00512313	0.137173	-2.12628	SSR4
216952_s_at	1.42032	4.02441	1.80687	0.0829461	0.413898	-4.48891	LMNB2
200832_s_at	-1.4203	8.9824	-2.84798	0.00871849	0.167421	-2.59085	SCD
242883_at	1.41982	2.66418	2.36622	0.0261093	0.263906	-3.534	OTOS
226878_at	1.41974	7.41136	3.00152	0.00605306	0.145794	-2.27241	HLA-DOA
231032_at	-1.41939	2.99286	-2.18324	0.0387089	0.306609	-3.86523	LOC286071
229435_at	1.41924	6.49182	3.51792	0.00170423	0.092623	-1.15557	GLIS3
204949_at	1.41858	7.33789	2.591	0.0158074	0.214025	-3.10563	ICAM3
241987_x_at	-1.4184	2.05902	-2.49382	0.0196826	0.235678	-3.29355	SNX31
201920_at	1.41826	8.72096	3.69976	0.00107848	0.0802286	-0.749769	SLC20A1
239270_at	-1.41823	3.91811	-2.43144	0.0226156	0.250225	-3.41202	PLCXD3
219911_s_at	1.41801	4.53133	2.29002	0.0308141	0.280569	-3.67396	SLCO4A1
239220_at	-1.4179	4.56552	-2.31039	0.0294859	0.276401	-3.63682	RP11-736K20.5
209633_at	-1.41744	8.09078	-2.82257	0.00925526	0.1709	-2.64281	PPP2R3A
237656_at	-1.41698	3.8928	-1.94663	0.0630047	0.370766	-4.26706	WWC2
229331_at	1.41635	6.84873	4.32686	0.000216901	0.0527069	0.676761	SPATA18
1554803_s_at	-1.41601	4.53913	-2.28666	0.0310387	0.281545	-3.68008	TRIM72
223694_at	-1.41512	4.99212	-1.94809	0.0628209	0.370234	-4.26468	TRIM7
229686_at	1.41387	5.86886	2.93739	0.00705502	0.154738	-2.40631	P2RY8
238668_at	1.41333	8.32875	2.98784	0.00625464	0.147529	-2.30107	NCKAP1L
235201_at	-1.41314	7.05848	-2.6128	0.0150418	0.209424	-3.06293	FOXP2
210450_at	1.41311	2.27588	1.84432	0.0771295	0.400359	-4.43066	IGHV5-78
219827_at	-1.41209	4.34751	-2.28852	0.0309143	0.281051	-3.6767	UCP3
207174_at	-1.412	4.287	-1.56998	0.129108	0.490888	-4.83591	GPC5
219769_at	-1.41188	3.49872	-2.73094	0.0114622	0.187601	-2.82834	INCENP
210589_s_at	1.41167	6.6136	3.4866	0.00184307	0.0949763	-1.22493	GBAP1
203456_at	1.4101	5.81691	3.6504	0.00122167	0.0827013	-0.860423	PRAF2
205025_at	1.4101	3.18761	2.19173	0.0380201	0.304298	-3.85024	ZBTB48
225282_at	1.40993	7.21645	3.4334	0.00210452	0.101468	-1.34233	SMAP2
219493_at	1.40981	4.94956	3.03024	0.00564981	0.141245	-2.21205	SHCBP1
208526_at	-1.40968	2.52431	-2.71971	0.0117644	0.18946	-2.85086	OR2F1
226926_at	1.40841	3.87359	3.22342	0.00353497	0.119624	-1.80014	DMKN
223809_at	1.40829	5.9459	2.7078	0.0120932	0.192319	-2.8747	RGS18
1553376_a_at	1.40803	2.4299	2.60318	0.0153752	0.211574	-3.08179	AXDND1
206930_at	-1.40761	4.63388	-2.58737	0.0159385	0.214713	-3.11273	GLYAT
244313_at	1.4076	6.50903	2.11059	0.0450779	0.325368	-3.99193	CR1
236706_at	1.40754	3.60595	2.80999	0.00953243	0.173267	-2.66845	LYG1
223500_at	1.40748	2.37494	2.60471	0.0153217	0.211171	-3.0788	CPLX1
1563849_at	-1.40728	3.60871	-2.637	0.0142327	0.205323	-3.01532	SH2D4B
205059_s_at	1.40714	4.87349	2.34388	0.0274155	0.269209	-3.57533	IDUA
236190_at	1.40691	3.72532	2.89337	0.00783239	0.160567	-2.4975	LOC102723692
207191_s_at	1.40667	7.82023	3.71973	0.00102536	0.0794927	-0.704919	ISLR
228869_at	1.40666	6.50379	3.71842	0.00102875	0.0795109	-0.707848	SNX20
225681_at	1.40636	10.2689	3.05955	0.00526473	0.138597	-2.15019	CTHRC1
210038_at	-1.40628	5.68263	-1.94173	0.0636262	0.372459	-4.27505	PRKCQ
221612_at	-1.40598	4.91204	-2.64591	0.013945	0.20332	-2.99772	LRTM1
240830_at	1.40535	5.28944	2.08795	0.047247	0.331185	-4.03084	SCARNA17
229560_at	1.40481	8.13332	2.79783	0.00980798	0.174752	-2.6932	TLR8
237552_at	-1.40463	3.53142	-2.86714	0.00833344	0.164845	-2.55153	LOC100505817
223172_s_at	1.40427	5.36155	3.93775	0.000588962	0.0698121	-0.212133	MTFP1
221397_at	-1.40418	3.35361	-2.19168	0.038024	0.304298	-3.85033	TAS2R10
209156_s_at	1.40305	8.78943	3.32979	0.00272116	0.109358	-1.56942	COL6A2
210809_s_at	1.40285	10.985	2.65164	0.0137631	0.201969	-2.9864	POSTN
208592_s_at	-1.40248	3.13164	-2.92728	0.00722674	0.155867	-2.4273	CD1E
226189_at	1.40169	10.5559	1.71117	0.0995461	0.445405	-4.63365	ITGB8
229555_at	1.40092	5.7714	3.11705	0.00458125	0.131875	-2.02817	GALNT5
1569276_at	1.40089	4.00196	2.6956	0.0124389	0.194424	-2.89907	BC033164
208002_s_at	1.40079	6.45401	3.05826	0.00528117	0.138824	-2.15292	ACOT7
218944_at	1.40032	1.87086	2.60772	0.015217	0.210709	-3.07289	PYCRL
214038_at	1.40028	7.35677	2.61303	0.0150339	0.209424	-3.06248	CCL8
203886_s_at	-1.40022	6.75293	-1.74307	0.0937229	0.434152	-4.58606	FBLN2
1569755_at	-1.3999	3.24052	-2.68864	0.0126402	0.195145	-2.91294	LINC00276
237031_at	-1.39949	4.17296	-1.70787	0.100165	0.446621	-4.63853	RP11-21L23.2
216237_s_at	1.39869	6.39181	3.96376	0.000551096	0.0687834	-0.153024	MCM5
223967_at	1.39827	4.51419	2.44029	0.0221763	0.248512	-3.39532	ANGPTL6
1562098_at	1.39802	4.23944	4.02545	0.000470635	0.0653095	-0.0126127	BC062763
1561062_a_at	-1.39773	2.86815	-2.12112	0.0441004	0.323086	-3.97375	LOC101928850
244196_at	1.39732	2.50135	2.36243	0.0263267	0.264939	-3.54103	RP11-73M18.7
221969_at	1.39658	5.88376	1.83531	0.0784952	0.403979	-4.44475	PAX5
208552_at	-1.39599	1.35125	-1.89731	0.0695035	0.385876	-4.34673	GRIK4
233772_at	-1.39581	2.52577	-3.05574	0.00531332	0.139051	-2.15824	POU6F2-AS2
213933_at	-1.39488	6.68053	-2.09798	0.0462746	0.328708	-4.01363	PTGER3
203148_s_at	1.39457	8.07187	2.92277	0.00730471	0.156344	-2.43667	TRIM14
211696_x_at	1.39413	10.9914	1.7491	0.0926564	0.432732	-4.577	HBB
227694_at	1.39325	3.46698	2.20661	0.0368395	0.300089	-3.82387	STPG1
205551_at	-1.39311	8.12118	-1.83045	0.0792405	0.406042	-4.45233	SV2B
221581_s_at	1.39236	5.75161	3.13095	0.00442924	0.130001	-1.99853	LAT2
205578_at	1.39231	4.52134	3.27643	0.00310371	0.114737	-1.68548	ROR2
236954_at	-1.39196	4.09011	-2.689	0.0126296	0.195145	-2.91222	BOLL
235551_at	1.39065	2.8902	2.36582	0.0261323	0.263925	-3.53475	AX747730
215872_at	1.38962	1.46543	2.63737	0.0142206	0.20531	-3.01459	RP6-91H8.1
1553357_at	-1.38949	2.89531	-2.67045	0.013181	0.198472	-2.94912	LINC00889
225061_at	-1.38924	6.15005	-2.49355	0.0196942	0.235678	-3.29405	DNAJA4
205830_at	-1.3891	3.24912	-2.13745	0.0426209	0.318287	-3.94541	CLGN
220698_at	1.38877	4.26639	2.60654	0.015258	0.210838	-3.07521	MGC4294
206294_at	-1.38747	3.02417	-2.42927	0.0227248	0.250706	-3.41612	HSD3B2
227628_at	1.38679	9.09693	3.18414	0.00389124	0.123528	-1.88467	GPX8
213108_at	-1.38656	2.22306	-2.4815	0.0202325	0.238374	-3.31709	CAMK2A
237477_at	-1.38611	1.39261	-1.68936	0.103701	0.452733	-4.66579	PDCL2
210140_at	1.38602	4.77841	1.98904	0.0578491	0.358928	-4.19739	CST7
204458_at	1.3858	5.83855	2.83455	0.00899841	0.16957	-2.61834	PLA2G15
203561_at	1.38501	8.61587	2.4285	0.0227637	0.25086	-3.41757	FCGR2A
203416_at	1.38447	9.77837	3.04518	0.00545021	0.140226	-2.18054	CD53
1560818_at	1.38293	5.65904	2.21668	0.0360595	0.297279	-3.80597	LINC00944
213492_at	1.38275	3.92831	1.55276	0.133165	0.496868	-4.85962	COL2A1
1552943_at	-1.38251	3.35785	-1.87869	0.0721051	0.390563	-4.37642	GABRG1
204017_at	1.38215	10.2849	3.40953	0.00223329	0.103042	-1.39485	KDELR3
213241_at	1.3816	9.30275	4.04113	0.000452107	0.0643571	0.0231238	PLXNC1
219040_at	1.38152	4.45964	3.03844	0.0055394	0.140961	-2.19476	CORO7
202761_s_at	-1.38114	6.98149	-2.86898	0.0082972	0.164699	-2.54773	SYNE2
229242_at	1.38074	7.50048	2.33672	0.0278465	0.270571	-3.58852	TNFSF15
232492_at	-1.38009	3.04825	-2.18946	0.0382033	0.304719	-3.85425	BVES-AS1
1556624_at	1.38003	2.55133	2.50787	0.0190723	0.232937	-3.26662	RP11-214K3.20
205582_s_at	1.37979	2.63249	2.07572	0.0484569	0.333934	-4.05174	GGT5
200839_s_at	1.37964	12.1596	3.82891	0.000777243	0.0736958	-0.458776	CTSB
225623_at	-1.3781	6.44664	-3.08589	0.00494035	0.135414	-2.09441	CIPC
1570594_at	-1.3779	2.17265	-2.56485	0.0167736	0.22036	-3.15658	RP11-210K20.4
1558128_at	-1.37777	3.46065	-2.73943	0.0112384	0.185871	-2.81126	LOC730202
200654_at	1.37719	9.80042	3.01939	0.00579905	0.1422	-2.23488	P4HB
228988_at	-1.37618	5.26707	-2.32148	0.0287853	0.273767	-3.61653	ZNF711
240427_at	-1.37618	2.63763	-2.66164	0.0134509	0.199315	-2.96661	LOC101929050
207762_at	-1.3753	2.26813	-2.51111	0.0189341	0.232321	-3.2604	LPAL2
227972_at	1.37492	4.56212	2.86741	0.00832816	0.164845	-2.55098	TOR2A
227468_at	1.37481	3.02716	2.93632	0.00707309	0.15482	-2.40854	CPT1C
212510_at	-1.37456	7.6813	-3.33889	0.00266061	0.10893	-1.54955	GPD1L
215081_at	1.37434	4.00568	2.19726	0.0375771	0.302805	-3.84045	KIAA1024
221072_at	1.37354	2.93489	2.18679	0.0384192	0.305315	-3.85896	GSN-AS1
207014_at	-1.37341	3.47993	-3.26087	0.00322468	0.116072	-1.71919	GABRA2
218951_s_at	1.37336	5.07514	4.09295	0.000395852	0.0623117	0.141365	PLCXD1
217165_x_at	1.37322	8.70823	2.80096	0.00973621	0.174495	-2.68683	MT1F
211005_at	1.37287	5.2621	2.71902	0.0117831	0.18965	-2.85224	LAT
221329_at	-1.37279	3.65629	-2.58804	0.0159141	0.214713	-3.11141	OR52A1
204223_at	1.37275	8.975	1.9306	0.0650554	0.376424	-4.29311	PRELP
229015_at	-1.37183	4.98777	-2.4643	0.0210236	0.242606	-3.34982	LOC286367
219806_s_at	1.3718	8.14441	4.40001	0.000179623	0.0500837	0.844559	SMCO4
203256_at	1.37036	2.47699	2.4254	0.0229201	0.251273	-3.4234	CDH3
204415_at	1.37019	7.02838	2.51954	0.018579	0.230204	-3.2442	IFI6
226368_at	1.37006	7.58554	3.5504	0.00157104	0.0905288	-1.08347	CHST11
216470_x_at	1.37003	3.19963	2.73811	0.0112729	0.185871	-2.81392	PRSS2
228733_at	1.36989	3.88504	2.74113	0.0111941	0.185871	-2.80785	PUSL1
244864_at	-1.36933	3.53362	-2.49648	0.0195655	0.235522	-3.28845	LOC101929475
226980_at	1.36902	3.80782	2.91629	0.00741796	0.156913	-2.45009	DEPDC1B
205108_s_at	-1.36867	3.95685	-1.88173	0.0716739	0.390215	-4.37158	APOB
220504_at	-1.36837	4.41053	-1.85739	0.0751838	0.397033	-4.41012	KERA
205733_at	1.3682	6.02351	4.06988	0.000419981	0.0634723	0.0887111	BLM
232032_x_at	1.36756	8.75407	3.81001	0.000815499	0.0747337	-0.50148	SDF4
239307_at	1.36662	3.95648	2.18249	0.0387704	0.306946	-3.86656	AF001548.5
203927_at	1.36637	5.63417	3.52184	0.00168758	0.092623	-1.14687	NFKBIE
230149_at	-1.36527	4.31396	-2.57504	0.0163908	0.218258	-3.13676	RP11-700J17.2
217478_s_at	1.36464	9.33723	2.72263	0.011685	0.188961	-2.845	HLA-DMA
201189_s_at	1.36385	7.39874	2.73376	0.0113874	0.187176	-2.82267	ITPR3
1570124_at	-1.36382	4.74632	-1.95653	0.0617666	0.368336	-4.25089	SLC29A4
204116_at	1.36222	5.00344	3.70199	0.00107241	0.080101	-0.744754	IL2RG
228783_at	-1.36212	6.39048	-2.92584	0.00725155	0.155977	-2.43029	BVES
213368_x_at	1.36152	3.54307	2.93867	0.00703357	0.154738	-2.40365	PPFIA3
225541_at	1.36047	8.85023	3.44004	0.00207004	0.100873	-1.32771	RPL22L1
244033_at	1.35942	5.81232	2.65204	0.0137504	0.20188	-2.9856	CEP128
1557717_at	-1.35941	3.03409	-3.1016	0.004756	0.133762	-2.06103	LINC00550
200766_at	1.35908	6.75734	2.91625	0.00741875	0.156913	-2.45019	CTSD
244205_at	-1.35885	4.19739	-2.29442	0.030523	0.27982	-3.66597	ALAS2
235403_at	-1.3582	2.95424	-2.57203	0.016503	0.218687	-3.14262	RP11-108K3.2
205965_at	1.35795	5.54424	2.84801	0.00871797	0.167421	-2.5908	BATF
204472_at	1.3579	8.72673	3.59176	0.00141606	0.0882816	-0.9914	GEM
1555907_at	1.35741	2.32609	2.69125	0.0125643	0.19488	-2.90774	AGAP2-AS1
205081_at	1.35478	8.2314	2.37997	0.0253342	0.261152	-3.50846	CRIP1
213958_at	1.3542	4.65394	2.37047	0.0258677	0.263205	-3.52612	CD6
241981_at	1.35344	6.61488	2.31909	0.0289348	0.274437	-3.6209	FAM20A
1558791_at	-1.35339	3.28501	-2.25627	0.0331351	0.288482	-3.73505	FIRRE
225214_at	1.35314	6.86671	3.42883	0.00212861	0.101989	-1.3524	LOC100129034
225548_at	-1.35286	4.24665	-3.51337	0.00172377	0.0928794	-1.16567	SHROOM3
222469_s_at	1.35285	5.22549	4.06843	0.000421549	0.0634723	0.0853952	TOLLIP
224650_at	-1.35241	4.18022	-2.55965	0.0169722	0.221521	-3.16668	MAL2
1558449_at	-1.35164	1.80617	-2.13864	0.0425149	0.317829	-3.94334	RP11-421E14.2
227874_at	-1.35142	8.39143	-2.74363	0.0111293	0.18546	-2.80281	EMCN
228865_at	1.35114	2.85168	2.02748	0.0535012	0.34832	-4.13332	C1orf116
1560576_at	-1.35097	3.24662	-2.64256	0.0140527	0.20411	-3.00435	LOC101928845
223764_x_at	-1.3504	6.0526	-2.31354	0.0292854	0.275805	-3.63107	NIPSNAP3B
207813_s_at	1.34911	4.20359	3.69548	0.00109021	0.0804272	-0.759367	FDXR
1553835_a_at	1.34885	3.08698	1.73781	0.094664	0.436259	-4.59397	COL6A5
227747_at	1.34843	3.88431	2.48102	0.0202541	0.238457	-3.318	MPZL3
228956_at	-1.34829	3.09048	-2.37011	0.0258877	0.263253	-3.52678	UGT8
1559277_at	-1.34789	2.43782	-1.91165	0.0675565	0.382286	-4.32372	FLJ35700
206522_at	1.34777	2.75999	1.63348	0.115015	0.470445	-4.74664	MGAM
206932_at	1.3467	5.94066	2.96501	0.00660558	0.150421	-2.3488	CH25H
228347_at	-1.3466	8.85359	-3.50902	0.00174262	0.0931356	-1.1753	SIX1
200924_s_at	1.3466	5.99212	2.63715	0.0142279	0.20531	-3.01503	SLC3A2
206371_at	1.34571	2.93623	2.69864	0.0123519	0.194063	-2.893	FOLR3
221269_s_at	1.3454	6.7365	1.92246	0.0661199	0.378942	-4.30629	SH3BGRL3
205373_at	-1.34485	3.85459	-2.03445	0.0527446	0.346654	-4.12161	CTNNA2
235512_at	1.3439	4.94111	2.20696	0.0368119	0.299954	-3.82325	CDKL1
1562527_at	-1.34302	5.36295	-3.10048	0.00476892	0.133842	-2.06342	LOC441666
1555095_at	-1.34297	3.74309	-2.47564	0.0204988	0.239892	-3.32825	C6orf123
220625_s_at	-1.34294	4.20587	-2.25092	0.0335169	0.289871	-3.74467	ELF5
206034_at	1.34294	5.39119	2.71486	0.0118972	0.190645	-2.86057	SERPINB8
205544_s_at	1.34242	3.7303	2.30271	0.0299803	0.278203	-3.65085	CR2
243610_at	-1.34231	2.77234	-1.9777	0.0591896	0.362052	-4.21612	C9orf135
1560751_at	-1.34213	3.12237	-2.01433	0.0549549	0.351792	-4.15533	AQP4-AS1
244609_at	-1.3417	2.97652	-2.54077	0.0177119	0.22537	-3.20326	LOC102724487
230075_at	1.34109	3.544	1.65804	0.109922	0.462058	-4.71137	RAB39B
201818_at	1.34103	6.92807	2.35205	0.0269311	0.267355	-3.56024	LPCAT1
219973_at	1.34058	5.25984	3.29004	0.00300147	0.11302	-1.65594	ARSJ
242601_at	-1.33978	1.88668	-1.95368	0.0621205	0.369286	-4.25555	HEPACAM2
213373_s_at	1.33978	7.98414	3.65646	0.00120312	0.0822259	-0.846845	CASP8
205728_at	-1.33918	7.01518	-1.997	0.0569246	0.356589	-4.1842	TENM1
1561254_at	1.33893	3.96488	2.4367	0.0223536	0.249393	-3.4021	LOC340340
202274_at	-1.33881	5.77225	-2.32801	0.0283793	0.272454	-3.60453	ACTG2
228057_at	-1.33814	8.18441	-2.20849	0.0366927	0.299384	-3.82053	DDIT4L
1569858_at	-1.33769	2.6488	-2.06727	0.0493081	0.33652	-4.06611	LOC101927358
215966_x_at	1.33755	3.42421	1.88662	0.070987	0.388593	-4.3638	GK3P
224753_at	1.3374	3.80962	1.94053	0.0637783	0.37279	-4.27699	CDCA5
1553062_at	-1.33737	3.46494	-1.95921	0.0614344	0.367718	-4.2465	MOGAT1
1554185_at	1.33693	3.54246	2.37612	0.025549	0.26198	-3.51562	LOC554206
219936_s_at	-1.33664	2.05567	-2.35485	0.0267669	0.266621	-3.55507	GPR87
227240_at	1.33599	5.75364	1.904	0.0685891	0.384193	-4.33601	NGEF
204335_at	1.33561	4.75509	2.46364	0.0210545	0.242624	-3.35107	CCDC94
219047_s_at	1.33555	3.70304	2.31344	0.0292914	0.275805	-3.63124	ZNF668
1562367_at	-1.33522	3.78465	-1.81516	0.081626	0.410873	-4.47609	C15orf54
226168_at	1.33519	4.74826	3.12995	0.00444	0.130001	-2.00066	ZFAND2B
1557402_at	-1.33489	2.71936	-2.70077	0.0122913	0.19369	-2.88875	RP1-265C24.8
212677_s_at	-1.33476	8.53311	-4.13633	0.000354143	0.0601329	0.240449	CEP68
226308_at	1.33392	4.22704	2.58394	0.016063	0.215785	-3.11941	HAUS8
219934_s_at	-1.33368	2.99284	-2.26991	0.0321785	0.284572	-3.71043	SULT1E1
203083_at	1.33349	10.6864	3.78824	0.000861884	0.0749981	-0.550641	THBS2
219008_at	1.33336	6.35463	3.05198	0.00536173	0.139464	-2.16619	C2orf43
204137_at	1.33334	9.11252	2.93183	0.00714898	0.155277	-2.41786	GPR137B
238832_at	-1.33326	3.94863	-2.6596	0.013514	0.199931	-2.97065	KLHL34
1554241_at	-1.33265	8.00907	-4.63689	9.7458e-05	0.0420324	1.38826	COCH
209457_at	1.33245	4.84318	2.5521	0.0172644	0.223331	-3.18133	DUSP5
1553561_at	-1.33224	2.68365	-1.96267	0.0610088	0.366959	-4.24083	TAS2R50
207583_at	-1.33223	2.47499	-1.98716	0.0580699	0.359419	-4.2005	ABCD2
203566_s_at	-1.33212	9.76032	-3.23976	0.00339625	0.118199	-1.76488	AGL
202920_at	-1.33207	9.02444	-3.06097	0.00524674	0.138449	-2.14719	ANK2
243173_at	-1.33188	2.41571	-2.26588	0.0324586	0.285501	-3.71772	CABP7
1553549_at	-1.33178	2.3592	-2.77654	0.0103082	0.178776	-2.73638	VN1R2
213975_s_at	1.33174	11.7813	2.26523	0.0325041	0.285732	-3.71889	LYZ
242871_at	1.33173	6.09559	2.13225	0.0430874	0.319707	-3.95446	PAQR5
1563904_at	-1.33123	0.947889	-1.67245	0.107021	0.457531	-4.69048	LOC100129620
214639_s_at	1.32988	4.16344	2.33663	0.0278523	0.270571	-3.58869	HOXA1
230252_at	1.32948	6.27929	1.99412	0.0572578	0.357372	-4.18898	LPAR5
201816_s_at	-1.32936	9.23039	-3.16948	0.00403296	0.125428	-1.91613	GBAS
243833_at	-1.32847	3.93187	-2.93751	0.00705312	0.154738	-2.40607	UNC5A
208153_s_at	-1.32832	3.16999	-3.0773	0.00504395	0.136241	-2.11262	FAT2
225802_at	1.32784	4.28277	2.37563	0.0255767	0.262119	-3.51653	TOP1MT
1561233_at	1.32761	3.6518	2.21431	0.0362413	0.297745	-3.81018	LOC283387
231512_at	-1.32702	1.38263	-2.44985	0.0217105	0.246743	-3.37723	ATP13A4-AS1
219743_at	-1.32686	5.51293	-2.00302	0.0562331	0.354782	-4.17419	HEY2
234847_at	-1.32681	1.18025	-1.87052	0.0732721	0.393338	-4.38937	LINC00309
223235_s_at	1.32672	9.17548	2.97434	0.00645987	0.149342	-2.32931	SMOC2
226459_at	1.32643	9.32827	3.18711	0.00386321	0.123377	-1.87831	PIK3AP1
203234_at	1.32447	5.73747	2.35918	0.0265149	0.265756	-3.54706	UPP1
201042_at	1.32446	5.67789	2.05334	0.0507421	0.34091	-4.08975	TGM2
216299_s_at	-1.32418	2.12348	-2.29756	0.0303162	0.279047	-3.66024	XRCC3
1564250_at	-1.32409	1.26321	-1.55696	0.132165	0.495323	-4.85386	AX746710
201695_s_at	1.32401	7.07951	3.35989	0.00252592	0.107342	-1.50367	PNP
1562717_at	1.3239	2.55668	3.10691	0.00469528	0.133074	-2.04976	LINC00299
224588_at	-1.32388	9.2974	-0.64835	0.522724	0.820556	-5.77469	XIST
205101_at	1.3238	6.41438	2.70059	0.0122963	0.19369	-2.8891	CIITA
231869_at	1.32331	5.02396	3.41836	0.00218477	0.103042	-1.37543	KIAA1586
209949_at	1.32327	7.89511	3.49396	0.00180949	0.0944432	-1.20865	NCF2
213972_at	1.32319	3.40702	2.43485	0.0224453	0.249705	-3.40558	RP11-79P5.2
225124_at	1.32195	4.51866	3.02323	0.00574573	0.141749	-2.2268	PPP1R9B
227336_at	-1.32185	3.44043	-2.46362	0.0210554	0.242624	-3.35111	DTX1
212950_at	-1.32114	8.53724	-2.52858	0.018205	0.228328	-3.22679	GPR116
227688_at	-1.32089	4.32277	-1.71362	0.0990878	0.444469	-4.63002	LRCH2
210538_s_at	1.32072	6.54814	2.90434	0.00763139	0.158812	-2.47484	BIRC3
1561440_at	1.32062	2.87287	2.52556	0.0183291	0.228997	-3.23261	RP11-330M19.1
201674_s_at	-1.32025	7.35225	-4.4312	0.000165735	0.0498793	0.916149	AKAP1
1560850_at	1.31946	1.11477	2.87123	0.00825328	0.164528	-2.54311	LOC101926959
226913_s_at	-1.3194	4.09948	-1.87162	0.0731138	0.39299	-4.38763	SOX8
209681_at	-1.31937	7.94239	-3.88012	0.000682248	0.0725268	-0.342887	SLC19A2
241357_at	-1.31904	4.53387	-2.52176	0.0184864	0.229815	-3.23992	MAPK15
227875_at	-1.31889	5.9479	-2.57823	0.0162725	0.217583	-3.13054	KLHL13
1561230_at	-1.31868	1.36859	-1.7309	0.0959093	0.438805	-4.6043	RP11-171I2.1
213921_at	1.31849	2.60065	1.68062	0.105406	0.454899	-4.67857	SST
1560625_s_at	1.31817	4.58476	3.03176	0.00562921	0.141245	-2.20885	CATIP-AS1
238854_at	-1.31775	4.56746	-3.01933	0.00579982	0.1422	-2.235	DYNLL1-AS1
219310_at	1.31749	5.78134	1.98674	0.0581186	0.359432	-4.20119	SYNDIG1
222416_at	1.31742	8.50493	3.33347	0.00269652	0.109052	-1.56139	ALDH18A1
216809_at	-1.31695	4.37835	-2.68958	0.0126128	0.195145	-2.91107	CYLC1
223361_at	1.31559	8.25817	3.84386	0.000748248	0.0736958	-0.424982	ABRACL
225878_at	-1.31542	9.42891	-3.32814	0.00273224	0.109403	-1.57301	KIF1B
204046_at	1.31516	5.21357	2.5489	0.0173896	0.223849	-3.18752	PLCB2
212021_s_at	1.31491	5.5881	4.10877	0.000380111	0.0613592	0.177476	MKI67
217513_at	1.31475	4.55008	2.39187	0.02468	0.258214	-3.48626	MILR1
242282_at	1.31412	4.8838	2.95984	0.00668761	0.15103	-2.35959	ZFPM1
1561442_at	-1.31412	4.05008	-3.47437	0.00190022	0.0966624	-1.25196	LOC283585
226811_at	1.31404	8.90483	1.86829	0.073594	0.393984	-4.39291	FAM46C
230011_at	1.31375	5.97416	2.93128	0.00715836	0.155277	-2.419	MEI1
235817_at	-1.31339	4.92246	-2.48877	0.019906	0.236181	-3.3032	TMEM184A
217039_x_at	1.3129	3.96189	3.14344	0.00429683	0.128799	-1.97185	ELK2AP
238654_at	1.31268	3.56551	2.35027	0.0270362	0.267652	-3.56354	VSIG10L
37512_at	1.31267	2.41165	2.00554	0.0559458	0.354234	-4.16999	HSD17B6
227224_at	1.31169	6.60453	2.16914	0.0398775	0.309658	-3.89004	RALGPS2
226869_at	1.31123	5.03633	2.31056	0.0294754	0.276401	-3.63652	MEGF6
214096_s_at	1.31102	8.16823	3.88809	0.000668514	0.0724596	-0.324804	SHMT2
227868_at	1.31047	5.64754	2.69285	0.0125181	0.194538	-2.90455	LOC154761
234617_at	1.31047	3.44986	2.49676	0.0195535	0.235431	-3.28793	OR52D1
214146_s_at	1.31034	3.89119	1.3226	0.19805	0.578458	-5.15567	PPBP
231050_at	-1.31031	4.69328	-2.92017	0.00734997	0.156426	-2.44206	HRASLS5
1561880_a_at	1.31017	3.09599	2.42083	0.0231533	0.252179	-3.43201	SIGLEC16
203571_s_at	-1.30998	7.0142	-3.2034	0.00371247	0.121472	-1.84328	ADIRF
210201_x_at	-1.30985	8.43956	-3.27007	0.00315262	0.115111	-1.69927	BIN1
1568593_a_at	1.30982	3.96444	2.04101	0.052041	0.344522	-4.11057	NUDT16P1
206420_at	1.30953	7.31932	3.33516	0.00268526	0.109007	-1.5577	IGSF6
229927_at	-1.30877	2.91265	-2.23206	0.0348969	0.294502	-3.77852	LEMD1
205334_at	-1.30859	3.90027	-1.90911	0.0678979	0.382989	-4.3278	S100A1
223158_s_at	1.30846	6.52166	4.47422	0.000148322	0.0491484	1.01489	NEK6
213036_x_at	1.30832	4.11182	1.89216	0.0702143	0.387232	-4.35496	ATP2A3
210845_s_at	1.30818	6.96383	3.70635	0.00106066	0.080101	-0.734972	PLAUR
230331_at	-1.30817	2.81093	-1.92716	0.0655041	0.377517	-4.29869	METTL21C
223757_at	-1.3079	4.38334	-2.19127	0.0380572	0.304385	-3.85105	DIO3OS
220026_at	-1.30749	2.14321	-2.07801	0.0482276	0.333338	-4.04782	CLCA4
214063_s_at	-1.30714	5.97551	-1.57384	0.12821	0.4894	-4.83056	TF
215089_s_at	1.30617	5.58846	1.95574	0.0618642	0.368657	-4.25218	RBM10
228653_at	-1.30607	5.68982	-1.65372	0.110802	0.463684	-4.7176	SAMD5
55093_at	1.30596	6.84282	3.76539	0.000913322	0.0753492	-0.602143	CHPF2
202465_at	1.30564	9.774	3.16552	0.00407203	0.125905	-1.92461	PCOLCE
234271_at	-1.30559	3.04434	-2.30298	0.0299631	0.278186	-3.65037	OTOP2
220501_at	-1.30545	2.67729	-2.55023	0.0173376	0.223612	-3.18496	ACTL7A
1553849_at	-1.3045	2.90275	-2.03844	0.052316	0.345188	-4.1149	CCDC26
204881_s_at	1.30425	9.11874	4.00447	0.0004966	0.065862	-0.0603939	UGCG
244885_at	-1.30412	7.76468	-2.54294	0.0176251	0.22468	-3.19906	EBF2
236436_at	1.30406	5.34076	2.77884	0.0102531	0.178666	-2.73173	SLC25A45
221125_s_at	1.30379	4.36352	2.42899	0.0227389	0.250706	-3.41665	KCNMB3
216539_at	1.30345	2.38031	1.9351	0.0644742	0.374894	-4.28581	ATXN3L
202388_at	1.30325	9.59797	2.22793	0.0352053	0.295179	-3.78589	RGS2
1556136_at	-1.30306	4.97193	-2.66436	0.013367	0.198917	-2.96121	MYLK4
222068_s_at	1.30205	2.90937	2.20033	0.0373331	0.301906	-3.835	DNAAF1
212062_at	-1.30195	7.89884	-2.55869	0.017009	0.221737	-3.16854	ATP9A
208018_s_at	1.29959	7.41219	3.57953	0.00146024	0.0887248	-1.01864	HCK
208509_s_at	-1.29925	2.25442	-2.14674	0.0418002	0.315394	-3.92925	OR7A17
229723_at	1.2981	7.53699	2.66972	0.0132033	0.198472	-2.95058	TAGAP
227668_at	1.29796	5.36716	3.33512	0.00268554	0.109007	-1.55779	ENTHD2
205504_at	1.29787	6.22296	2.81981	0.00931546	0.171489	-2.64845	BTK
203632_s_at	-1.29781	6.54361	-3.39359	0.00232345	0.103485	-1.42984	GPRC5B
1562320_at	-1.29739	1.28315	-2.25092	0.0335174	0.289871	-3.74468	NAV2-AS5
221091_at	1.29734	2.62149	2.38597	0.0250022	0.259539	-3.49727	INSL5
208373_s_at	1.29708	4.98884	2.18109	0.0388846	0.307291	-3.86901	P2RY6
1563805_a_at	1.29625	2.84438	2.59247	0.0157545	0.213658	-3.10275	FAM83C
227228_s_at	1.29594	4.41467	2.9704	0.006521	0.149873	-2.33754	CCDC88C
223170_at	1.29549	6.46324	3.90503	0.000640259	0.0718812	-0.286403	TMEM98
227007_at	1.29508	3.3435	1.93186	0.0648922	0.375965	-4.29107	TMCO4
208677_s_at	1.29483	6.6013	3.62128	0.00131469	0.0853691	-0.925527	BSG
204375_at	1.2947	4.31532	2.31294	0.0293235	0.275902	-3.63217	CLSTN3
204492_at	1.29457	3.13842	2.18321	0.0387109	0.306609	-3.86527	ARHGAP11A
218977_s_at	1.29401	5.15626	2.80216	0.00970903	0.174389	-2.6844	TRNAU1AP
206835_at	-1.29392	1.88033	-1.99743	0.056875	0.356528	-4.18349	STATH
234787_at	1.29362	1.6285	2.54909	0.0173822	0.223849	-3.18716	DKFZp564H213
225275_at	1.29348	9.7748	2.91072	0.0075167	0.157402	-2.46163	EDIL3
1563360_at	-1.2933	3.32907	-2.69282	0.012519	0.194538	-2.90462	T-18
202701_at	1.29281	6.60084	3.54471	0.00159361	0.0909506	-1.09611	BMP1
210452_x_at	1.29125	2.88814	2.57488	0.0163968	0.218258	-3.13708	CYP4F2
210715_s_at	1.29109	6.1806	3.01422	0.00587147	0.14325	-2.24575	SPINT2
1562844_at	1.2903	2.44171	2.66358	0.0133911	0.198917	-2.96277	LINC01115
1560142_at	-1.29004	3.17671	-1.9724	0.0598257	0.363926	-4.22485	GRIK2
1561713_at	-1.28994	3.82161	-2.89717	0.00776216	0.160089	-2.48965	CTD-2076M15.1
209959_at	-1.28993	5.29869	-2.2035	0.0370831	0.301087	-3.82939	NR4A3
204105_s_at	1.28952	4.51596	2.2349	0.0346853	0.293892	-3.77342	NRCAM
202159_at	1.28929	5.97084	2.57745	0.0163015	0.217781	-3.13207	FARSA
1562885_at	-1.28912	3.52436	-2.65312	0.0137164	0.201766	-2.98347	LOC101929002
229380_at	-1.28857	4.80947	-2.07004	0.049028	0.335579	-4.06141	ILDR2
215594_at	-1.28848	4.33745	-2.42156	0.0231156	0.252059	-3.43062	ERV9-1
1570136_at	-1.28701	2.28153	-1.97492	0.0595227	0.362972	-4.2207	RP11-483C6.1
1553663_a_at	-1.28695	3.70431	-2.61796	0.0148658	0.20858	-3.0528	NPB
1558869_at	-1.2868	3.35254	-2.70208	0.0122541	0.193528	-2.88613	BC039319
204411_at	1.28657	2.51832	2.34011	0.0276418	0.270261	-3.58228	KIF21B
201231_s_at	1.28634	9.73981	3.14705	0.00425931	0.128462	-1.96415	ENO1
219132_at	-1.28622	7.62235	-3.0692	0.00514362	0.137468	-2.12978	PELI2
218546_at	-1.28582	5.724	-2.11004	0.0451298	0.325368	-3.99288	C1orf115
205488_at	1.28578	6.76047	1.72181	0.0975699	0.442561	-4.61785	GZMA
202253_s_at	1.28561	3.91185	2.60723	0.0152339	0.210824	-3.07385	DNM2
204254_s_at	1.28537	7.17685	3.37623	0.00242571	0.105594	-1.46791	VDR
236751_at	-1.28526	5.19624	-3.0967	0.00481279	0.134118	-2.07146	RP11-214K3.19
213497_at	-1.28502	5.11328	-2.28432	0.0311952	0.281911	-3.68432	ABTB2
210260_s_at	1.28484	9.1225	3.62182	0.0013129	0.0853691	-0.92432	TNFAIP8
229972_at	1.28438	3.12142	2.05528	0.0505404	0.340356	-4.08647	LOC101926963
204428_s_at	1.28431	2.78363	1.65766	0.109999	0.462132	-4.71192	LCAT
208837_at	1.28413	7.49244	3.60444	0.0013716	0.0867965	-0.963112	TMED3
223668_at	1.28252	3.43038	2.27861	0.0315817	0.283005	-3.69468	CBLC
1561469_at	-1.28248	3.47644	-2.63741	0.0142194	0.20531	-3.01451	LOC101928865
233949_s_at	-1.2823	3.72104	-2.14963	0.041547	0.314416	-3.92419	MYH7B
214907_at	1.28185	3.5469	3.14425	0.00428837	0.128757	-1.97012	CEACAM21
219745_at	1.28137	3.40756	2.37242	0.0257569	0.262712	-3.52249	TMEM180
230204_at	1.28074	5.01638	1.73814	0.094604	0.436238	-4.59347	HAPLN1
1559785_at	-1.28058	1.88808	-2.30429	0.0298779	0.277866	-3.64796	TPPP2
222877_at	1.28022	7.59846	2.75337	0.0108801	0.183658	-2.78319	NRP2
239367_at	-1.27936	4.73757	-2.34962	0.0270746	0.26788	-3.56474	BDNF
213106_at	-1.27917	7.36388	-2.46443	0.0210175	0.242606	-3.34957	ATP8A1
200900_s_at	1.27904	7.7571	4.28902	0.000239112	0.0542466	0.590005	M6PR
242064_at	1.27658	6.32517	2.427	0.022839	0.251057	-3.42038	SDK2
240986_at	-1.27644	2.3351	-1.75871	0.0909769	0.429439	-4.5625	LOC101928943
216592_at	1.27636	2.20898	2.44833	0.0217839	0.246847	-3.38011	MAGEC3
204491_at	-1.27606	7.25196	-4.0652	0.000425059	0.0634976	0.0780162	PDE4D
223848_at	-1.27578	2.82502	-2.30524	0.029817	0.277744	-3.64624	LOC100129198
1557345_at	-1.27537	2.18631	-2.78237	0.0101689	0.178144	-2.72457	LOC283516
204424_s_at	-1.27524	4.97647	-1.52359	0.140278	0.506175	-4.89932	LMO3
223532_at	1.27512	4.23566	2.42901	0.0227376	0.250706	-3.4166	ANKRD39
200678_x_at	1.27468	9.34073	3.32644	0.00274377	0.109706	-1.57672	GRN
209493_at	-1.27452	6.64117	-2.43807	0.0222856	0.249226	-3.3995	PDZD2
209661_at	1.27442	4.61501	2.96336	0.00663166	0.150568	-2.35225	KIFC3
207173_x_at	1.27412	9.95352	3.19539	0.00378584	0.122597	-1.8605	CDH11
229569_at	-1.27401	6.17039	-1.88969	0.0705575	0.38749	-4.3589	RP1-193H18.2
239294_at	1.2731	7.98294	2.60061	0.0154656	0.212245	-3.08684	PIK3CG
221100_at	-1.27309	3.25519	-2.44216	0.0220843	0.247939	-3.39178	C6orf15
205597_at	1.27305	2.93717	2.2075	0.0367698	0.299745	-3.82229	SLC44A4
241766_at	-1.27298	3.66319	-2.24181	0.0341774	0.29184	-3.76105	LOC100509303
220232_at	-1.27258	8.19696	-2.10071	0.0460133	0.327865	-4.00895	SCD5
203060_s_at	1.27161	10.1714	3.98446	0.000522689	0.0669842	-0.105945	PAPSS2
220151_at	-1.27143	2.29422	-2.42706	0.022836	0.251057	-3.42027	C19orf73
201195_s_at	1.27085	5.8897	2.32874	0.0283343	0.27239	-3.60319	SLC7A5
224231_at	-1.27081	1.02875	-1.59559	0.12326	0.482823	-4.80024	PRO0471
216840_s_at	-1.27067	6.55337	-2.56453	0.0167859	0.22036	-3.15721	LAMA2
1560522_at	1.27059	1.2096	2.35289	0.0268819	0.267182	-3.55869	DLGAP1-AS3
1559033_at	-1.27044	3.85354	-2.53324	0.0180149	0.227159	-3.2178	LINC01018
214295_at	-1.27025	7.99758	-2.53231	0.0180529	0.227429	-3.2196	KIAA0485
201036_s_at	-1.27013	9.17172	-3.08178	0.00498963	0.135615	-2.10312	HADH
1562934_at	-1.27006	3.71018	-2.75811	0.0107607	0.18215	-2.77363	LOC101927460
208547_at	-1.26943	1.90281	-2.16424	0.0402911	0.310523	-3.89864	HIST1H2BB
242581_at	-1.26921	2.67211	-2.17038	0.0397739	0.309512	-3.88787	MAP3K15
214656_x_at	1.26891	7.69603	2.39852	0.0243214	0.25615	-3.47384	MYO1C
1559083_x_at	-1.26858	3.64445	-2.30013	0.0301485	0.278781	-3.65557	LOC284600
210031_at	1.26814	4.42904	2.22513	0.0354157	0.295938	-3.79088	CD247
232878_at	-1.26756	3.67031	-2.38644	0.0249763	0.259419	-3.49639	NR2F2-AS1
214797_s_at	1.26721	3.55423	2.36778	0.0260202	0.263812	-3.5311	CDK18
59644_at	1.26674	8.42181	2.70495	0.0121731	0.192805	-2.8804	BMP2K
203988_s_at	1.26662	5.79344	3.71609	0.00103483	0.0795109	-0.713084	FUT8
214470_at	1.26653	4.29124	1.49897	0.14652	0.515673	-4.93234	KLRB1
201859_at	1.26618	11.85	3.34528	0.00261892	0.108499	-1.53561	SRGN
236301_at	1.26594	4.21589	1.78259	0.0869149	0.421732	-4.5262	IKZF3
1564323_at	-1.26586	3.64016	-3.1552	0.0041757	0.12776	-1.94672	LOC101928405
1560007_at	1.26582	3.80053	2.20427	0.0370226	0.300784	-3.82802	LOC645984
224673_at	1.26558	4.0355	2.40604	0.0239218	0.254924	-3.45976	LENG8
200886_s_at	1.2651	11.3008	4.18723	0.000310721	0.0557005	0.356865	PGAM1
209325_s_at	1.26455	5.48138	3.04432	0.00546153	0.140258	-2.18236	RGS16
207259_at	1.26432	1.11698	2.40588	0.0239304	0.254924	-3.46007	LINC00483
222969_at	-1.26413	3.91193	-2.58648	0.0159706	0.214966	-3.11445	B3GALT1
1553635_s_at	1.26385	4.50619	2.70221	0.0122503	0.193524	-2.88587	TCTEX1D1
213012_at	-1.26323	7.00352	-2.93298	0.00712944	0.155218	-2.41547	NEDD4
237559_at	1.2628	2.84364	2.85944	0.00848625	0.166116	-2.56735	GPR55
202771_at	1.26251	7.60108	3.55196	0.00156491	0.0905264	-1.08	PIEZO1
224480_s_at	-1.26229	6.0809	-2.2922	0.0306695	0.280504	-3.67	AGPAT9
221698_s_at	1.26228	8.57115	2.57462	0.0164063	0.218258	-3.13758	CLEC7A
205944_s_at	-1.26196	3.6828	-1.72358	0.097245	0.441937	-4.61522	CLTCL1
223122_s_at	-1.26183	8.79517	-1.5104	0.143595	0.511702	-4.91706	SFRP2
226188_at	-1.26177	8.79905	-3.84756	0.000741228	0.073285	-0.416602	LGALSL
209513_s_at	-1.26111	8.42886	-3.86442	0.00071009	0.0725268	-0.37845	HSDL2
202341_s_at	-1.26042	7.28209	-3.07593	0.00506062	0.136357	-2.11551	TRIM2
206433_s_at	-1.26037	3.41155	-2.4058	0.0239345	0.254924	-3.46021	SPOCK3
204857_at	1.26002	4.25752	2.07989	0.0480404	0.333082	-4.04461	MAD1L1
234303_s_at	1.25984	4.13118	2.6701	0.0131918	0.198472	-2.94983	GPR85
223628_at	1.25971	2.40408	3.05147	0.00536827	0.139567	-2.16726	TMEM191A
212949_at	1.25938	3.34834	2.24014	0.0342996	0.292454	-3.76404	NCAPH
205713_s_at	1.2593	9.59944	1.98888	0.057868	0.358928	-4.19765	COMP
1561432_at	-1.25871	2.19785	-2.09391	0.0466672	0.329754	-4.02063	RP11-539G18.2
207366_at	-1.25849	5.29056	-2.89798	0.00774728	0.159903	-2.48798	KCNS1
207154_at	-1.25844	3.7965	-2.4181	0.0232934	0.252787	-3.43714	DIO3
38158_at	1.25839	5.87306	2.40761	0.0238393	0.254536	-3.45683	ESPL1
220249_at	-1.25825	3.02368	-1.85676	0.0752763	0.397045	-4.41111	HYAL4
229337_at	-1.25803	5.66252	-2.55579	0.0171209	0.222401	-3.17417	USP2
242884_at	-1.25763	2.62066	-2.68451	0.0127612	0.195912	-2.92117	LOC440570
235292_at	1.25755	5.49429	3.96007	0.000556316	0.0687834	-0.16141	FLJ32255
242378_at	-1.25676	2.7864	-2.566	0.0167301	0.220308	-3.15436	MYADML2
227429_at	1.25633	4.31722	3.12137	0.00453345	0.131285	-2.01895	EFCAB4A
204745_x_at	1.25551	9.04093	2.82574	0.00918675	0.170751	-2.63635	MT1G
1554983_at	-1.25538	3.05317	-2.79986	0.00976135	0.174641	-2.68907	LINC00317
217235_x_at	1.25519	6.24521	1.36165	0.185564	0.564336	-5.10825	IGLL5
237662_at	-1.25502	5.12411	-2.98005	0.00637229	0.148384	-2.31737	SPATA19
1552301_a_at	-1.25478	5.65237	-2.40322	0.0240712	0.255495	-3.46505	CORO6
205470_s_at	1.25477	3.28939	3.12987	0.00444089	0.130001	-2.00083	KLK11
227655_at	1.25424	4.49311	1.50862	0.144046	0.512472	-4.91944	SNHG18
205676_at	1.25422	4.46142	2.84363	0.00880818	0.167917	-2.59975	CYP27B1
1569609_at	-1.25419	2.07193	-1.77324	0.0884856	0.424574	-4.54045	AC092192.1
1557166_at	1.25389	2.64096	2.42691	0.0228438	0.251057	-3.42056	PDCD4
219952_s_at	1.2536	4.77417	2.00453	0.0560607	0.354431	-4.17167	MCOLN1
228705_at	1.25295	4.07141	2.2783	0.0316025	0.283047	-3.69523	CAPN12
225911_at	-1.25293	5.73865	-2.14208	0.0422104	0.31659	-3.93737	NPNT
200670_at	1.25291	9.3914	2.2634	0.0326319	0.286065	-3.72219	XBP1
218469_at	1.25266	5.56881	1.23552	0.228227	0.608318	-5.25709	GREM1
233434_at	-1.25237	3.06762	-2.17456	0.0394241	0.308761	-3.88051	RP11-29P20.1
204675_at	1.25222	6.61197	3.80352	0.000829059	0.0748245	-0.516135	SRD5A1
1554770_x_at	1.25134	4.29684	2.2838	0.0312306	0.281911	-3.68527	ZNF785
208894_at	1.25126	10.3567	2.12253	0.0439705	0.322682	-3.9713	HLA-DRA
1553915_at	1.25083	0.995128	1.41184	0.170435	0.545757	-5.04559	C10orf126
229205_at	1.25077	2.55291	2.35566	0.0267196	0.266295	-3.55357	LOC101927720
201700_at	1.25069	7.03122	2.96755	0.00656552	0.150071	-2.34349	CCND3
1566235_at	-1.25051	3.3134	-3.21734	0.00358797	0.120277	-1.81324	DGCR12
217817_at	1.25	7.58045	3.62895	0.00128953	0.0846002	-0.908386	ARPC4
223274_at	1.24984	4.67464	2.66339	0.0133966	0.198917	-2.96312	TCF19
204162_at	1.24981	6.29619	4.08213	0.000406999	0.0628151	0.116652	NDC80
218908_at	1.24958	2.87622	2.4802	0.020291	0.238596	-3.31955	ASPSCR1
219557_s_at	1.24921	6.15585	4.00637	0.000494184	0.065862	-0.056054	NRIP3
1558436_a_at	-1.2491	3.33904	-2.06722	0.0493132	0.33652	-4.0662	RP11-521O16.2
230753_at	1.24896	4.43587	2.49105	0.0198049	0.235904	-3.29885	PATL2
201201_at	1.24889	9.89128	3.50467	0.00176167	0.0932525	-1.18493	CSTB
207935_s_at	-1.24876	2.53761	-1.98205	0.0586725	0.361154	-4.20894	KRT13
206901_at	-1.2485	3.2206	-2.73992	0.0112258	0.185871	-2.81029	C19orf57
203276_at	1.24833	5.37548	3.24474	0.00335499	0.11748	-1.75411	LMNB1
206385_s_at	-1.24743	10.6896	-2.14653	0.0418185	0.315394	-3.92961	ANK3
215049_x_at	1.24705	11.2309	2.32257	0.0287169	0.273705	-3.61452	CD163
238638_at	1.24659	5.13115	3.32627	0.00274491	0.109706	-1.57709	SLC37A2
202626_s_at	1.24596	8.78602	3.18831	0.0038519	0.123376	-1.87573	LYN
203317_at	1.24548	4.73856	2.97074	0.00651582	0.149873	-2.33684	PSD4
205691_at	1.24546	3.03811	1.8116	0.0821906	0.412256	-4.4816	SYNGR3
215929_at	-1.24506	1.21483	-2.18795	0.0383252	0.305171	-3.85691	LINC00837
218199_s_at	1.24466	5.30922	3.11244	0.00463272	0.132151	-2.03798	NOL6
207651_at	1.24457	5.64284	2.21535	0.0361611	0.297533	-3.80832	GPR171
206140_at	-1.24391	3.71886	-1.83469	0.0785894	0.403994	-4.44571	LHX2
223917_s_at	1.24389	6.32908	3.65731	0.00120055	0.0821528	-0.844945	SLC39A3
1561820_at	1.24365	3.35176	2.72398	0.0116487	0.18881	-2.84231	SCN8A
1563053_at	1.24346	1.95403	1.52982	0.138733	0.504539	-4.89089	LOC729083
219737_s_at	-1.24346	7.10157	-2.46453	0.0210129	0.242606	-3.34939	PCDH9
204682_at	1.24301	9.54879	3.26378	0.00320174	0.115811	-1.7129	LTBP2
220418_at	1.24272	2.01999	1.5614	0.131115	0.493745	-4.84775	UBASH3A
217332_at	1.24235	3.14822	1.96418	0.060824	0.366551	-4.23835	CTAGE11P
204118_at	1.24166	6.46432	2.54814	0.0174196	0.223849	-3.189	CD48
204562_at	1.24164	5.81654	2.22772	0.0352211	0.295196	-3.78627	IRF4
243023_at	-1.24112	6.47658	-2.14737	0.0417443	0.315244	-3.92813	RP11-127B20.2
203739_at	1.24111	8.02798	3.80779	0.000820123	0.0747337	-0.506505	ZNF217
1558077_s_at	-1.24079	4.14405	-2.60612	0.0152726	0.210919	-3.07603	MDH1B
219236_at	1.24053	3.77712	2.34242	0.027503	0.269437	-3.57802	PAQR6
203471_s_at	1.24016	7.27945	3.03302	0.00561208	0.141245	-2.20618	PLEK
215826_x_at	1.23939	1.52528	2.3661	0.0261162	0.263906	-3.53422	ZNF835
206783_at	-1.23888	4.49404	-2.68444	0.0127634	0.195912	-2.92132	FGF4
1564713_a_at	1.23839	4.2832	2.79244	0.00993237	0.175745	-2.70415	FOXN4
237675_at	-1.23801	2.50911	-2.68172	0.0128436	0.196414	-2.92673	LINC01351
230671_at	-1.23795	5.12319	-2.553	0.0172294	0.223054	-3.17958	CTD-2083E4.7
233498_at	-1.23723	5.4401	-2.82406	0.0092231	0.170751	-2.63978	ERBB4
1569659_at	1.23656	3.72284	1.97654	0.059329	0.362346	-4.21804	LOC100506895
233987_at	-1.2363	3.15533	-2.40147	0.0241637	0.255567	-3.46831	TFAP2D
212841_s_at	1.23605	5.85635	3.73201	0.00099396	0.078573	-0.677298	PPFIBP2
234678_at	-1.23589	2.97933	-2.20247	0.0371646	0.301421	-3.83122	KRTAP4-3
231175_at	1.23552	7.18393	2.56484	0.0167739	0.22036	-3.1566	BEND6
226492_at	-1.23533	7.81372	-2.44586	0.0219037	0.247333	-3.38478	SEMA6D
207339_s_at	1.23522	6.29944	2.60072	0.0154618	0.212245	-3.08663	LTB
204912_at	1.23511	8.30634	3.33353	0.00269614	0.109052	-1.56126	IL10RA
1561877_at	-1.23436	3.66834	-2.59259	0.0157503	0.213658	-3.10252	LOC100996624
207256_at	-1.23428	2.68657	-1.70483	0.100738	0.447684	-4.64302	MBL2
1557527_at	1.2342	4.63277	2.68934	0.0126199	0.195145	-2.91155	AX746823
229893_at	-1.23395	7.12853	-4.36336	0.000197426	0.0513572	0.760475	FRMD3
241416_at	1.23391	4.30457	2.41637	0.0233823	0.253103	-3.44038	LOC101928806
206201_s_at	-1.23389	8.03659	-2.55015	0.0173405	0.223612	-3.1851	MEOX2
221597_s_at	1.23373	7.72305	4.04074	0.000452551	0.0643571	0.0222499	TMEM208
205499_at	1.2337	6.98879	2.21083	0.0365101	0.298742	-3.81636	SRPX2
218574_s_at	-1.23277	8.18475	-2.93657	0.00706881	0.15482	-2.40801	LMCD1
226030_at	-1.23261	7.35762	-4.11337	0.000375649	0.0612714	0.187984	ACADSB
212067_s_at	1.23237	9.45996	3.49078	0.00182394	0.0944719	-1.21569	C1R
202111_at	1.23201	5.38302	2.41022	0.0237022	0.254223	-3.45193	SLC4A2
213202_at	-1.23199	2.98581	-2.11046	0.0450908	0.325368	-3.99217	SETD1A
208161_s_at	1.23199	7.60556	1.59028	0.124455	0.484656	-4.80768	ABCC3
229566_at	1.23154	3.18499	2.23607	0.0345988	0.293468	-3.77132	WFDC21P
232684_at	-1.23144	4.76591	-2.62705	0.0145604	0.207086	-3.03493	ZNF503-AS1
214084_x_at	1.23141	6.7546	2.90622	0.0075973	0.158523	-2.47093	NCF1
202450_s_at	1.23122	11.2221	3.22815	0.00349428	0.119624	-1.78994	CTSK
201577_at	1.23091	8.1152	3.1449	0.00428162	0.128724	-1.96874	NME1
219301_s_at	1.23077	3.66729	2.68335	0.0127954	0.196037	-2.92348	CNTNAP2
231780_at	1.23055	6.33393	3.65785	0.00119892	0.0821528	-0.843739	GBGT1
1562627_at	-1.22984	4.56148	-2.30868	0.0295952	0.276696	-3.63995	LOC100130078
1553461_at	-1.22947	3.29863	-2.03087	0.0531327	0.347242	-4.12764	FAM9B
204007_at	1.22892	8.2095	2.1809	0.0389004	0.307291	-3.86935	FCGR3B
1554063_at	1.22812	4.81845	3.12972	0.00444251	0.130001	-2.00115	ZHX1-C8orf76
204714_s_at	1.22763	8.32389	1.79258	0.085263	0.418057	-4.51091	F5
213160_at	1.2269	7.14411	3.18304	0.00390176	0.123553	-1.88704	DOCK2
235343_at	-1.2265	5.66653	-3.59012	0.00142191	0.0885457	-0.995059	VASH2
219709_x_at	1.22645	5.29125	2.19429	0.037814	0.303363	-3.8457	FAM173A
207075_at	1.22637	6.19023	2.4747	0.0205419	0.240087	-3.33004	NLRP3
218168_s_at	-1.22582	8.56339	-2.8057	0.00962879	0.173783	-2.67719	ADCK3
235825_at	1.22507	2.38977	2.13131	0.0431721	0.31987	-3.95609	LOC101927330
232555_at	-1.22498	7.98437	-1.96866	0.0602785	0.365135	-4.231	CREB5
219825_at	-1.22483	6.23415	-3.11544	0.00459917	0.132	-2.03159	CYP26B1
209463_s_at	1.22473	4.81024	1.78274	0.0868903	0.421732	-4.52597	TAF12
206759_at	-1.22468	2.53189	-2.71652	0.0118516	0.19028	-2.85725	FCER2
210261_at	1.22425	3.13966	1.91267	0.0674197	0.382213	-4.32208	KCNK2
235947_at	-1.22382	1.97483	-1.98127	0.0587653	0.361156	-4.21024	LOC101930067
1561210_at	-1.22337	2.51252	-1.61162	0.119714	0.478043	-4.77769	LOC101928539
1561328_at	-1.22304	1.09008	-1.61767	0.118398	0.476015	-4.76913	MIR3663HG
217302_at	-1.22261	2.519	-2.38147	0.0252509	0.260901	-3.50566	OR2F2
200649_at	1.22247	6.79957	3.77495	0.000891447	0.0753405	-0.580605	NUCB1
1562901_at	-1.22228	2.58129	-2.10836	0.045288	0.325739	-3.99578	LINC01197
229452_at	-1.22214	4.13659	-1.9882	0.057948	0.359218	-4.19878	TMEM88
217384_x_at	1.22208	3.33326	1.69196	0.103197	0.452238	-4.66196	LOC100293211
207547_s_at	-1.22171	5.6062	-2.88036	0.00807724	0.162541	-2.52433	FAM107A
218567_x_at	1.22089	5.64964	2.83231	0.00904607	0.169758	-2.62293	DPP3
204674_at	1.22068	6.11361	2.23951	0.0343456	0.29259	-3.76516	LRMP
221739_at	1.22024	8.48343	3.79268	0.000852209	0.0748245	-0.540609	C19orf10
219956_at	1.22021	4.26072	2.8572	0.00853115	0.16623	-2.57194	GALNT6
211178_s_at	1.21956	4.83807	3.10266	0.00474379	0.13371	-2.05878	PSTPIP1
242954_at	1.2189	2.17498	2.07142	0.0488881	0.335377	-4.05905	LOC101059948
1561213_at	-1.21889	1.93327	-1.51238	0.14309	0.510971	-4.9144	LINC01360
212071_s_at	-1.21845	10.3082	-3.08439	0.00495828	0.135414	-2.09759	SPTBN1
233523_at	1.21832	3.17971	2.29059	0.030776	0.280569	-3.67292	BPIFB4
230644_at	-1.21814	5.9186	-2.4941	0.0196703	0.235678	-3.29302	LRFN5
204379_s_at	1.21797	3.95418	1.85634	0.0753382	0.397045	-4.41177	FGFR3
230366_at	1.21769	3.16107	2.54066	0.0177163	0.22537	-3.20348	LINC01431
225588_s_at	1.21751	5.70927	3.10808	0.00468196	0.132842	-2.04726	TMEM129
206339_at	-1.21704	3.96906	-2.33276	0.028088	0.271759	-3.59581	CARTPT
228716_at	-1.217	8.18243	-3.00262	0.00603705	0.1456	-2.27009	THRB
201565_s_at	1.21693	8.78642	2.86541	0.00836751	0.165027	-2.55508	ID2
218231_at	1.21664	8.33938	3.6463	0.00123437	0.0831345	-0.869596	NAGK
1556909_at	1.21642	2.96006	2.17499	0.0393884	0.308761	-3.87975	LOC100505853
228274_at	1.21603	2.57528	1.69309	0.102979	0.45198	-4.6603	SDSL
1557644_at	-1.21577	2.7868	-1.75483	0.0916514	0.430744	-4.56836	LOC101926996
1552877_s_at	-1.21573	3.84053	-2.68139	0.0128533	0.196414	-2.92738	LINC00334
229245_at	-1.21572	4.87069	-2.18843	0.0382864	0.305164	-3.85607	PLEKHA6
203379_at	1.21514	5.4907	3.697	0.00108602	0.0804272	-0.755955	RPS6KA1
218484_at	1.21506	6.47343	2.40932	0.0237494	0.254308	-3.45362	NDUFA4L2
210176_at	1.21451	6.33258	3.07962	0.0050158	0.135951	-2.10771	TLR1
243700_x_at	1.21444	1.01434	1.98124	0.0587689	0.361156	-4.21029	FAM47A
205668_at	1.21415	7.74148	2.38119	0.0252663	0.260901	-3.50618	LY75
219727_at	-1.21414	4.16663	-1.75839	0.0910323	0.429513	-4.56298	DUOX2
1565729_at	-1.21396	3.56061	-2.5118	0.018905	0.23212	-3.25908	RP13-436F16.1
219282_s_at	1.21355	6.50467	2.77204	0.010417	0.179952	-2.74548	TRPV2
204928_s_at	1.21302	5.96894	3.85463	0.000728007	0.0726347	-0.400604	SLC10A3
202391_at	1.21254	10.0452	4.07701	0.000412382	0.0633342	0.104961	BASP1
232674_at	1.21203	2.95332	1.97861	0.0590818	0.361951	-4.21463	UCN2
1558858_at	-1.21173	2.57602	-1.89569	0.0697261	0.386161	-4.34931	LOC100506885
206461_x_at	1.21171	9.37049	2.63416	0.0143255	0.20572	-3.02092	MT1H
222075_s_at	1.21144	2.88896	2.48957	0.0198708	0.236027	-3.30168	OAZ3
226538_at	1.21135	10.2087	4.43174	0.000165502	0.0498793	0.917397	MAN2A1
223514_at	1.21102	4.33594	2.88131	0.00805907	0.162414	-2.52237	CARD11
223001_at	1.21088	9.83733	3.796	0.000845061	0.0748245	-0.533125	OSTC
1562922_at	1.21039	1.00805	1.99394	0.0572777	0.357372	-4.18926	LOC101929133
224038_at	-1.21039	2.2667	-2.14392	0.0420473	0.316309	-3.93415	TIMM23
227952_at	-1.2102	7.03958	-1.44237	0.161725	0.535734	-5.00656	ZNF595
222259_s_at	-1.20938	3.06056	-2.25026	0.0335644	0.290138	-3.74586	SPO11
221177_at	-1.20931	2.21298	-2.00974	0.0554706	0.353161	-4.163	MIA2
1561492_at	-1.20855	4.29471	-2.49915	0.0194491	0.234995	-3.28335	LINC01192
222735_at	-1.20851	7.61484	-2.62558	0.0146093	0.207472	-3.03782	TMEM38B
219144_at	-1.20816	5.39325	-1.96424	0.0608164	0.366551	-4.23825	DUSP26
240280_at	-1.20814	2.26932	-1.93755	0.0641597	0.37406	-4.28184	UFSP1
208579_x_at	1.20772	4.13197	2.29626	0.0304017	0.279364	-3.66261	H2BFS
220088_at	1.20738	7.17553	2.3558	0.0267116	0.266295	-3.55332	C5AR1
208023_at	1.20625	3.60507	2.58771	0.0159262	0.214713	-3.11206	TNFRSF4
235272_at	1.20601	3.69167	1.88051	0.0718462	0.390382	-4.37352	SBSN
209781_s_at	-1.20501	7.61204	-3.32084	0.00278193	0.110288	-1.58892	KHDRBS3
233837_at	-1.20474	4.70929	-2.4909	0.0198117	0.235904	-3.29914	GGT1
237003_at	-1.20448	4.56586	-2.49153	0.0197839	0.235904	-3.29794	BEST3
243541_at	1.20442	3.08705	1.51322	0.14288	0.510519	-4.91328	IL31RA
203221_at	-1.20431	8.34865	-4.47776	0.000146973	0.0491484	1.02302	TLE1
225525_at	-1.20409	8.16699	-3.31927	0.00279277	0.110288	-1.59235	KIAA1671
207478_at	-1.20393	3.09519	-1.94125	0.0636865	0.372567	-4.27582	PRO2958
217149_x_at	1.20341	5.45307	2.72715	0.0115633	0.188218	-2.83594	TNK1
203510_at	-1.20326	9.02671	-3.05301	0.00534842	0.139383	-2.16401	MET
206741_at	1.20293	2.79924	2.94659	0.00690213	0.153252	-2.38717	SSUH2
218893_at	1.20292	5.2461	2.04302	0.0518278	0.343935	-4.10719	ISOC2
227008_at	1.20209	5.72739	2.68311	0.0128023	0.196037	-2.92395	HDDC3
218500_at	1.20183	2.68483	1.89934	0.0692245	0.385109	-4.34347	THEM6
241682_at	-1.2018	1.99836	-2.61125	0.0150952	0.209693	-3.06598	KLHL23
237028_at	1.20177	2.84265	2.01493	0.0548879	0.351652	-4.15433	ENO1-AS1
226912_at	1.20067	4.6088	3.29049	0.00299814	0.112973	-1.65496	ZDHHC23
238756_at	1.20034	7.29453	3.7121	0.00104535	0.0796255	-0.72206	GAS2L3
203820_s_at	1.2002	5.15125	2.9666	0.00658052	0.150231	-2.34548	IGF2BP3
1553059_at	-1.19984	2.57757	-1.95667	0.0617495	0.368336	-4.25067	PGLYRP3
1566766_a_at	1.1994	3.82868	1.96712	0.0604657	0.365694	-4.23353	MACC1
220428_at	-1.19936	3.08579	-2.52304	0.0184333	0.229629	-3.23746	CD207
220973_s_at	1.19921	5.47318	2.58342	0.0160821	0.215939	-3.12043	SHARPIN
232385_x_at	1.1989	2.55513	2.03493	0.0526931	0.346568	-4.12081	CTC-462L7.1
214175_x_at	1.19865	7.67278	2.67613	0.01301	0.197206	-2.93785	PDLIM4
207664_at	-1.19825	2.16051	-1.72214	0.0975102	0.442437	-4.61736	ADAM2
227300_at	1.198	5.71582	3.03575	0.0055754	0.141127	-2.20044	TMEM119
229116_at	-1.19781	6.25801	-3.10372	0.00473162	0.133696	-2.05652	CNKSR2
1555359_at	-1.19769	5.89505	-3.34571	0.00261612	0.108499	-1.53466	PIGQ
239787_at	1.19736	2.14449	2.20806	0.0367263	0.299489	-3.8213	KCTD4
224746_at	1.19733	3.92178	2.43451	0.0224623	0.249721	-3.40623	KIAA1522
214804_at	1.19668	4.02213	2.08349	0.0476845	0.331979	-4.03846	CENPI
1554655_a_at	-1.19636	3.14661	-2.16514	0.0402145	0.310449	-3.89705	RPRML
226611_s_at	-1.19602	3.44162	-1.84549	0.0769531	0.399906	-4.42882	CENPV
203213_at	1.19593	6.71736	2.6913	0.012563	0.19488	-2.90765	CDK1
218843_at	1.19555	4.64387	2.02004	0.0543192	0.350364	-4.14578	FNDC4
221395_at	1.19529	1.53956	2.07594	0.0484347	0.333901	-4.05136	TAS2R13
207787_at	1.19521	2.38298	3.05887	0.00527341	0.13875	-2.15163	KRT33B
228086_at	-1.19519	3.1098	-2.30619	0.0297553	0.277632	-3.6445	STK33
226899_at	1.19513	7.63868	3.57885	0.00146277	0.0887248	-1.02018	UNC5B
236713_at	-1.195	2.93124	-2.10132	0.0459548	0.327865	-4.00789	RP11-18I14.11
1556351_at	-1.19492	3.00166	-2.11521	0.0446466	0.324167	-3.98396	HCN1
218585_s_at	1.19487	5.56667	2.74243	0.0111605	0.185698	-2.80524	DTL
209556_at	1.19455	4.60154	3.27123	0.00314362	0.115054	-1.69675	NCDN
1553484_at	-1.19427	2.94889	-2.07943	0.0480864	0.3332	-4.0454	LINC00477
223926_at	-1.19413	1.65605	-1.77934	0.0874591	0.423246	-4.53117	KIF2B
202930_s_at	-1.19395	8.7954	-3.57742	0.00146803	0.0887248	-1.02336	SUCLA2
235171_at	1.19375	3.61949	2.01548	0.0548261	0.351652	-4.15341	LOC100505501
1553517_at	1.19348	1.44745	3.39959	0.00228909	0.103485	-1.41667	FERD3L
209040_s_at	1.19261	7.68573	2.75145	0.0109288	0.184011	-2.78707	PSMB8
209928_s_at	1.1924	4.60274	2.83261	0.00903961	0.169725	-2.62231	MSC
226516_at	1.19192	5.62655	3.05412	0.00533413	0.139187	-2.16167	MFSD12
242817_at	1.19179	2.9941	1.85436	0.0756306	0.397415	-4.41489	PGLYRP2
203761_at	1.19176	7.78386	2.82503	0.00920201	0.170751	-2.6378	SLA
1566586_at	-1.1912	3.46488	-2.44199	0.022093	0.247985	-3.39211	RP11-397A16.3
1561969_at	1.19053	3.04609	2.08385	0.047649	0.331979	-4.03785	ZPLD1
214537_at	1.19035	2.31879	2.30234	0.0300045	0.278332	-3.65153	HIST1H1D
224290_at	1.19016	2.87816	2.14215	0.0422039	0.31659	-3.93724	VN1R3
236595_at	1.18973	3.98592	1.58595	0.125434	0.485841	-4.81372	LOC101928152
215051_x_at	1.18954	9.49134	2.55842	0.0170193	0.221819	-3.16906	AIF1
205403_at	1.18921	5.44987	1.93203	0.0648707	0.37592	-4.2908	IL1R2
223895_s_at	1.1891	3.60095	2.62854	0.0145106	0.207038	-3.03198	EPN3
219551_at	1.18904	6.16363	2.20893	0.0366578	0.299367	-3.81974	EAF2
221690_s_at	1.18829	4.10072	2.06481	0.0495586	0.337101	-4.0703	NLRP2
205014_at	-1.18799	4.59363	-2.33908	0.0277038	0.270287	-3.58417	FGFBP1
207270_x_at	1.18796	4.22901	1.83849	0.078011	0.403029	-4.43979	CD300C
234231_at	-1.18758	3.27165	-2.2739	0.0319035	0.283861	-3.70321	CASP16
1569781_at	-1.18757	2.52356	-1.88865	0.0707025	0.387774	-4.36056	LOC285423
1569369_at	1.1873	5.13983	4.90488	4.8803e-05	0.0370734	2.00222	ZFYVE28
227702_at	-1.1869	6.11434	-2.17208	0.0396315	0.309241	-3.88488	CYP4X1
225753_at	1.18689	4.08252	2.42052	0.023169	0.252179	-3.43258	ZNF513
227705_at	-1.18604	6.23402	-2.86714	0.00833334	0.164845	-2.55152	TCEAL7
206047_at	1.1857	4.20491	3.97075	0.000541341	0.0682245	-0.137136	GNB3
224328_s_at	-1.18554	4.17806	-2.52016	0.0185531	0.230073	-3.24301	LCE3D
223864_at	-1.18544	1.95545	-1.79331	0.0851427	0.417955	-4.50978	ANKRD30A
1557374_at	-1.18534	5.79325	-2.92791	0.00721604	0.155759	-2.42601	ABCC9
241594_at	-1.18491	1.77746	-2.08389	0.0476451	0.331979	-4.03778	LOC101927133
230143_at	-1.18433	3.59845	-2.68399	0.0127766	0.196004	-2.92221	RNF165
217871_s_at	1.18421	8.18372	2.82911	0.00911418	0.170249	-2.62946	MIF
227014_at	1.18402	6.55871	3.39345	0.00232426	0.103485	-1.43015	ASPHD2
219413_at	1.18394	5.36825	3.13733	0.00436115	0.129739	-1.98491	ACBD4
1553550_at	1.18375	2.08063	2.04629	0.0514809	0.343243	-4.10166	VN1R5
219344_at	1.18357	6.32556	4.2999	0.000232506	0.0538452	0.614935	SLC29A3
205883_at	-1.18306	6.76584	-2.4624	0.021113	0.242766	-3.35344	ZBTB16
205034_at	1.18304	5.28687	4.05165	0.000440078	0.0643571	0.0471195	CCNE2
219541_at	1.18286	3.50068	2.26352	0.0326233	0.286065	-3.72197	LIME1
244430_at	1.18277	3.98653	2.3162	0.0291168	0.275213	-3.62619	PLD6
218432_at	-1.18274	8.30328	-3.5392	0.00161577	0.0911673	-1.10835	FBXO3
212588_at	1.18262	10.2334	2.61407	0.0149984	0.209424	-3.06045	PTPRC
229275_at	-1.1825	2.5202	-1.4304	0.165096	0.540601	-5.02195	IGFN1
234691_at	1.18177	1.37384	2.59023	0.015835	0.214196	-3.10713	KRTAP2-1
203089_s_at	1.18166	6.34023	2.9202	0.00734941	0.156426	-2.44199	HTRA2
206685_at	1.18106	3.53066	2.44376	0.0220062	0.247468	-3.38876	HCG4
1556619_at	-1.18063	2.43064	-2.12306	0.043922	0.322556	-3.97039	SHISA9
226303_at	-1.18049	6.93755	-2.92992	0.00718164	0.155336	-2.42184	PGM5
1560432_at	1.17993	3.12186	2.7964	0.00984078	0.174803	-2.6961	CLRN1-AS1
205768_s_at	1.17963	3.86291	2.95061	0.00683643	0.152831	-2.37882	SLC27A2
206978_at	1.17907	6.63365	2.17168	0.0396643	0.309304	-3.88557	CCR2
231404_at	-1.17858	3.25575	-1.87569	0.0725319	0.391737	-4.38118	SPTY2D1-AS1
235737_at	-1.17806	3.84965	-2.44219	0.022083	0.247939	-3.39173	TSLP
1556145_a_at	-1.17728	2.51452	-2.15413	0.0411567	0.313411	-3.91634	LOC100131170
1560100_at	-1.17726	3.78266	-2.1616	0.0405157	0.311494	-3.90327	DLX1
213496_at	-1.17691	6.64619	-1.90927	0.067876	0.382989	-4.32754	LPPR4
235557_at	1.17691	4.49278	2.06279	0.0497657	0.337921	-4.07373	GPAT2
228875_at	-1.17682	6.43051	-1.91439	0.0671899	0.381793	-4.31931	FAM162B
222411_s_at	1.17659	9.6264	3.55514	0.00155248	0.090345	-1.07294	SSR3
221273_s_at	1.17627	2.56492	1.93309	0.064733	0.375521	-4.28907	RNF208
1553560_at	-1.17624	1.96894	-1.86347	0.0742931	0.394774	-4.40052	VN1R4
207011_s_at	-1.17593	3.20617	-2.08814	0.0472281	0.331185	-4.03051	PTK7
218894_s_at	1.17589	4.8265	2.49866	0.0194701	0.234995	-3.28427	MAGOHB
219922_s_at	1.17569	8.31455	3.11029	0.0046569	0.132362	-2.04255	LTBP3
203373_at	-1.17567	8.20682	-2.98379	0.00631565	0.148059	-2.30956	SOCS2
204592_at	1.17535	3.13405	1.87894	0.0720696	0.390539	-4.37602	DLG4
1555726_at	-1.17508	2.1275	-1.91307	0.0673655	0.382194	-4.32142	GAFA3
1552302_at	1.17493	6.43079	2.88648	0.00796112	0.161872	-2.51171	TMEM106A
212274_at	-1.17481	8.71696	-3.87195	0.000696586	0.0725268	-0.361379	LPIN1
1555655_at	1.17448	2.19773	2.32562	0.0285271	0.272965	-3.60892	OR10A4
240474_x_at	1.17447	3.88351	2.17621	0.0392878	0.308578	-3.87762	RP11-313C4.1
1564426_x_at	-1.17447	3.45601	-2.04317	0.0518118	0.343935	-4.10693	LOC729732
206662_at	1.17421	10.0463	2.24849	0.0336917	0.290435	-3.74904	GLRX
223777_at	1.1741	4.54693	2.36524	0.0261654	0.264044	-3.53582	DDX11L2
230029_x_at	-1.17355	9.81315	-3.39232	0.00233079	0.103498	-1.43263	UBR3
208932_at	1.1735	6.99542	3.82146	0.000792114	0.074159	-0.475622	PPP4C
220354_at	1.17339	2.26164	2.49273	0.0197308	0.235904	-3.29564	MCF2L-AS1
230158_at	-1.17313	5.67329	-1.53532	0.13738	0.50313	-4.88342	DPY19L2
244446_at	-1.17313	1.12508	-1.75005	0.0924888	0.432406	-4.57557	SMAD1-AS2
1559283_a_at	-1.17312	2.51767	-1.7851	0.0864974	0.420864	-4.52236	CNPY1
201743_at	1.17285	10.3384	2.135	0.0428405	0.319154	-3.94968	CD14
201952_at	1.17245	9.90299	3.43506	0.00209585	0.101408	-1.33868	ALCAM
244088_at	-1.17232	3.97167	-2.18937	0.0382098	0.304719	-3.8544	AP000230.1
1559514_at	-1.1719	2.26085	-1.92699	0.065526	0.377517	-4.29896	LOC100132077
1553015_a_at	1.17156	3.93795	2.60988	0.0151423	0.210091	-3.06867	RECQL4
240015_at	-1.17147	4.80026	-2.46867	0.0208201	0.241687	-3.34153	PRKCQ-AS1
213007_at	1.17126	5.58302	3.93372	0.00059505	0.0700315	-0.22128	FANCI
218858_at	-1.17097	7.88884	-2.6977	0.0123787	0.194246	-2.89488	DEPTOR
1564548_at	-1.1709	3.09116	-2.01581	0.0547896	0.351599	-4.15286	LOC642620
234766_at	-1.17073	2.8683	-1.85453	0.0756053	0.397401	-4.41462	OR8D2
220786_s_at	-1.17062	2.77341	-1.7872	0.0861489	0.420103	-4.51915	SLC38A4
218215_s_at	1.1706	5.10357	2.41969	0.0232113	0.252302	-3.43414	NR1H2
220184_at	-1.17035	5.40868	-2.1826	0.0387614	0.30692	-3.86636	NANOG
221599_at	-1.16968	8.21379	-3.39035	0.00234221	0.103609	-1.43695	AAMDC
1569878_at	1.16921	1.96166	1.85151	0.0760542	0.3982	-4.41938	CCNYL2
227856_at	-1.16844	8.48185	-2.29184	0.0306936	0.280564	-3.67066	C4orf32
227864_s_at	1.16809	5.07752	3.01284	0.0058909	0.143522	-2.24864	MVB12A
211412_at	-1.16801	2.29693	-2.14206	0.042212	0.31659	-3.9374	PADI4
206642_at	-1.16798	3.72394	-1.60967	0.120141	0.478697	-4.78044	DSG1
1562100_at	-1.16785	3.38714	-2.42205	0.0230907	0.252044	-3.42971	BC024169
238105_x_at	-1.16763	4.17387	-2.11819	0.0443707	0.323736	-3.97882	WNT7B
231300_at	1.16732	4.02151	2.45713	0.021362	0.244636	-3.36344	C16orf93
233675_s_at	1.16725	3.86074	2.22943	0.0350929	0.294738	-3.78321	TPTE2P6
239911_at	-1.16712	3.71333	-1.60604	0.12094	0.479879	-4.78557	ONECUT2
237389_at	-1.16681	2.7096	-1.61441	0.119105	0.477008	-4.77374	RP11-676J12.4
226707_at	1.16668	4.75973	2.26776	0.0323274	0.28506	-3.71431	NAPRT
237680_at	1.16633	4.19928	2.43763	0.0223078	0.249266	-3.40035	LOC102723542
210605_s_at	1.16615	4.42381	1.93667	0.0642721	0.374475	-4.28326	MFGE8
203938_s_at	1.16614	6.19467	3.95144	0.000568722	0.0690998	-0.181028	TAF1C
236563_at	1.16599	1.87676	2.23892	0.034389	0.292622	-3.76622	RD3
221729_at	1.16569	11.5767	2.97826	0.00639975	0.14877	-2.32113	COL5A2
220828_s_at	-1.16553	4.80723	-2.49484	0.0196378	0.235678	-3.2916	FLJ11292
238063_at	1.16528	6.17095	2.73381	0.0113862	0.187176	-2.82258	TMEM154
219779_at	-1.16525	6.36467	-3.71794	0.00103	0.0795109	-0.708928	ZFHX4
221295_at	-1.16396	3.47684	-2.17199	0.0396384	0.30925	-3.88502	CIDEA
231762_at	1.16372	3.97376	1.4202	0.168014	0.543435	-5.03498	FGF10
1558653_at	-1.16351	2.57485	-1.9018	0.068888	0.384434	-4.33953	MLK7-AS1
1553212_at	1.16317	3.11613	2.303	0.0299618	0.278186	-3.65033	KRT78
227477_at	1.16269	4.83208	1.75219	0.092114	0.431473	-4.57235	ZMYND19
201313_at	1.16256	5.78223	2.35628	0.0266835	0.26613	-3.55243	ENO2
1556678_a_at	1.16232	5.15024	3.18625	0.00387131	0.123395	-1.88015	CTC-471J1.2
1554391_at	1.16228	2.66372	2.84443	0.00879179	0.167839	-2.59813	LOC653581
221349_at	1.16203	1.93511	2.01153	0.0552695	0.352721	-4.16002	VPREB1
1559977_a_at	-1.16147	5.21825	-3.1126	0.00463098	0.132151	-2.03765	SLC25A34
1569078_at	-1.16143	2.47711	-2.543	0.0176228	0.22468	-3.19894	LOC100294362
220214_at	1.16138	4.91366	1.54422	0.135216	0.499591	-4.87131	ZNF215
233522_at	-1.16118	2.60347	-2.48946	0.0198755	0.236032	-3.30188	MEF2C-AS1
224327_s_at	-1.16041	5.51103	-2.15578	0.041014	0.313043	-3.91345	DGAT2
221875_x_at	1.16037	9.66285	3.35691	0.0025446	0.107516	-1.51018	HLA-F
202096_s_at	1.16034	8.04956	2.86227	0.00842973	0.165611	-2.56153	TSPO
220253_s_at	1.16028	6.63395	2.83361	0.00901835	0.169676	-2.62027	LRP12
224521_s_at	1.15983	5.46382	2.26864	0.0322665	0.284819	-3.71272	CCDC77
1562071_at	-1.15965	4.25125	-1.70632	0.100457	0.447124	-4.64082	BC045791
221303_at	1.15959	3.43254	2.59253	0.0157525	0.213658	-3.10264	PCDHB1
1566908_at	-1.15933	3.29263	-2.22044	0.0357716	0.296666	-3.79926	C9orf173
229055_at	1.15931	6.3073	2.65615	0.0136213	0.200794	-2.97747	GPR68
219274_at	-1.15895	7.68768	-2.17792	0.0391461	0.308003	-3.8746	TSPAN12
218475_at	1.15874	3.20818	2.44694	0.0218516	0.247101	-3.38275	TRMT2A
200701_at	1.15828	10.5669	3.34473	0.00262246	0.108499	-1.5368	NPC2
1569296_a_at	1.15822	2.70916	2.30446	0.0298671	0.277813	-3.64766	GS1-124K5.11
1561806_at	-1.15813	2.62187	-2.72779	0.0115461	0.188153	-2.83465	BC028670
1554222_at	1.1579	3.55842	2.43024	0.022676	0.250417	-3.41429	MGC45922
201468_s_at	-1.15776	8.5325	-2.87747	0.00813253	0.163024	-2.53027	NQO1
222802_at	-1.15768	6.91289	-3.3066	0.00288143	0.1118	-1.61993	EDN1
1564039_at	-1.15766	3.28856	-2.34328	0.0274517	0.269272	-3.57644	ZSCAN23
1559375_s_at	1.15647	4.40935	1.95501	0.0619554	0.368879	-4.25338	RP11-194N12.2
231196_x_at	-1.15645	4.02169	-2.25057	0.0335425	0.290042	-3.74531	LINC00202-1
239999_at	-1.15612	6.7812	-2.17447	0.0394317	0.308761	-3.88067	LINC00478
1563062_at	-1.15611	2.8993	-1.88525	0.0711792	0.389096	-4.36599	LINC00460
238075_at	1.15559	5.69479	3.87978	0.000682832	0.0725268	-0.343648	CHEK1
219148_at	1.15552	5.70236	2.65631	0.0136164	0.200776	-2.97716	PBK
215112_x_at	-1.15547	2.09103	-1.85632	0.0753408	0.397045	-4.4118	MCF2L2
1552452_at	1.15508	1.21102	2.99149	0.0062002	0.147108	-2.29342	WDR88
213733_at	1.15396	6.86557	2.69292	0.0125161	0.194538	-2.90442	MYO1F
218612_s_at	1.15394	3.82419	2.20192	0.0372081	0.301439	-3.8322	TSSC4
204722_at	-1.15364	3.34946	-1.57055	0.128975	0.490719	-4.83512	SCN3B
205412_at	-1.15309	9.47265	-3.3783	0.0024133	0.105305	-1.46337	ACAT1
1569122_at	1.15261	2.37222	1.98887	0.0578691	0.358928	-4.19767	BC033241
235352_at	1.15251	8.04499	3.24884	0.00332142	0.117387	-1.74524	MR1
1557389_at	1.15202	2.5761	1.96244	0.0610376	0.36698	-4.24121	SH3PXD2A-AS1
1562862_at	-1.15176	3.64846	-2.66904	0.0132238	0.198475	-2.95192	RP3-388M5.9
242670_at	-1.15173	4.32277	-2.75096	0.0109413	0.184066	-2.78805	LGI4
214788_x_at	-1.15171	3.58022	-1.92145	0.0662536	0.379271	-4.30793	DDN
239006_at	-1.15171	4.70027	-2.32998	0.0282585	0.27239	-3.60093	SLC26A7
215446_s_at	1.15146	8.87747	2.39312	0.0246125	0.257993	-3.48394	LOX
223586_at	1.1508	6.46263	2.3102	0.029498	0.276401	-3.63717	ARNTL2
1554487_a_at	-1.15079	4.97237	-1.63911	0.113831	0.468265	-4.7386	ATF6B
[truncated: 19,657 more rows]
